# Supplementary material for: 1,4,8,11-Tetra­azoniacyclo­tetradecane diaqua­tetra­chloridomanganese(II) dichloride dihydrate
Source: Acta Crystallogr Sect E Struct Rep Online. 2010 Aug 18;66(Pt 9):m1103. doi: 10.1107/S1600536810031958 (PMC3008115; doi:10.1107/S1600536810031958)
Supplement: Supplementary file 2 [file e-66-m1103-Isup2.hkl]

#
# h,k,l, Fc-squared, Fo-squared, sigma(Fo-squared) and status flag
#
data_I
_shelx_title                             '   '
_shelx_refln_list_code                   4
_shelx_F_calc_maximum                    272.18
_exptl_crystal_F_000                     1132
_reflns_d_resolution_high                ?

loop_
 _symmetry_equiv_pos_as_xyz
 'x, y, z'
 '-x+1/2, -y, z+1/2'
 '-x, y+1/2, -z'
 'x+1/2, -y+1/2, -z+1/2'
 '-x, -y, -z'
 'x+1/2, y, -z+1/2'
 'x, -y+1/2, z'
 '-x+1/2, y+1/2, z+1/2'

_cell_length_a                           14.8492(2)
_cell_length_b                           19.3511(3)
_cell_length_c                           7.87720(10)
_cell_angle_alpha                        90
_cell_angle_beta                         90
_cell_angle_gamma                        90

_shelx_F_squared_multiplier              1.000

loop_
 _refln_index_h
 _refln_index_k
 _refln_index_l
 _refln_F_squared_calc
 _refln_F_squared_meas
 _refln_F_squared_sigma
 _refln_observed_status
   2   0   0    10822.43    11339.52    183.10 o
   4   0   0    40184.48    39474.89    186.60 o
   6   0   0      233.41      296.23      8.85 o
   8   0   0     6198.80     6218.73     36.27 o
  10   0   0    18445.24    19207.03     69.81 o
  12   0   0      284.47      303.05     27.66 o
  14   0   0     5379.34     5591.00     69.49 o
  16   0   0     3891.07     3582.25     62.88 o
  18   0   0       76.63      118.22     32.24 o
   2   1   0     1340.87     1308.31      5.92 o
   4   1   0    20912.76    21970.19     90.82 o
   6   1   0        0.05        6.41     13.77 <
   8   1   0    13445.34    14210.41     42.96 o
  10   1   0      225.60      239.52     11.63 o
  12   1   0      865.77      906.96     19.35 o
  14   1   0       93.25       63.95     18.88 o
  16   1   0       59.03       78.32     20.60 o
  18   1   0     1249.36     1246.46     34.48 o
   2   2   0    20425.23    20502.12     76.01 o
   4   2   0    14632.51    16438.27     49.58 o
   6   2   0     2185.12     2146.37     13.92 o
   8   2   0      813.00      767.86     11.42 o
  10   2   0      821.16      890.34     14.18 o
  12   2   0     2048.43     2064.99     25.10 o
  14   2   0     9153.57     8917.78     60.76 o
  16   2   0     4558.39     4563.47     49.86 o
  18   2   0      513.47      526.27     29.02 o
   2   3   0      319.54      522.12      4.81 o
   4   3   0     6627.54     7692.70     15.51 o
   6   3   0      148.65      184.02      7.05 o
   8   3   0     2677.25     2528.02     18.86 o
  10   3   0      193.74      208.67     11.06 o
  12   3   0      134.83      112.23     14.63 o
  14   3   0     1325.33     1329.61     28.38 o
  16   3   0      123.25      123.08     21.34 o
  18   3   0        2.94       23.81     24.20 <
   0   4   0     1630.14     2633.23     11.71 o
   2   4   0    27470.90    27252.83    111.00 o
   4   4   0     6992.23     7652.14     17.32 o
   6   4   0     6849.23     7143.71     19.84 o
   8   4   0      521.65      530.68     10.18 o
  10   4   0     4071.99     4443.54     27.20 o
  12   4   0       64.18       72.07     13.21 o
  14   4   0     2417.04     2330.03     35.02 o
  16   4   0       89.60       96.80     21.62 o
  18   4   0      897.54      953.94     33.14 o
   2   5   0    36076.29    35842.36    139.58 o
   4   5   0        1.31        4.53      5.76 <
   6   5   0      923.11      978.12      9.19 o
   8   5   0       84.58       96.41      8.62 o
  10   5   0        0.07        9.15     12.10 <
  12   5   0    15547.96    15322.86     55.63 o
  14   5   0      528.35      554.94     24.21 o
  16   5   0      249.67      277.52     23.52 o
  18   5   0      205.00      187.76     27.29 o
   0   6   0    16993.04    17594.79     73.86 o
   2   6   0    10808.88    11206.79     21.98 o
   4   6   0       15.51       17.86      5.74 o
   6   6   0    18574.60    19171.57     35.57 o
   8   6   0      955.55      996.71     12.60 o
  10   6   0    14638.48    14696.02     55.00 o
  12   6   0     4019.69     3949.70     33.30 o
  14   6   0     2007.06     1955.36     30.03 o
  16   6   0     1863.11     1770.97     35.22 o
  18   6   0      608.29      622.50     30.64 o
   2   7   0    76090.80    74082.82    241.43 o
   4   7   0    22914.55    23236.21     38.45 o
   6   7   0     2571.84     2831.16     15.58 o
   8   7   0    23298.69    23581.43     49.54 o
  10   7   0      743.97      735.20     13.38 o
  12   7   0     2451.84     2575.84     28.39 o
  14   7   0     3797.38     3701.79     38.52 o
  16   7   0     1372.57     1394.44     33.26 o
   0   8   0    35399.73    36687.65    245.95 o
   2   8   0       50.56       45.66      6.46 o
   4   8   0    39718.71    39097.36    179.65 o
   6   8   0      526.17      622.68     10.61 o
   8   8   0     5722.63     5751.84     23.94 o
  10   8   0      827.13      772.24     14.08 o
  12   8   0     1540.80     1590.67     24.41 o
  14   8   0      975.65     1020.00     28.07 o
  16   8   0      626.55      622.20     24.86 o
   2   9   0     1433.13     1368.97     11.43 o
   4   9   0       11.50       25.88      8.56 o
   6   9   0      304.95      312.08     10.96 o
   8   9   0     2815.21     2790.30     17.27 o
  10   9   0      444.72      464.15     11.76 o
  12   9   0     9172.39     9119.35     50.63 o
  14   9   0       13.45       11.70     16.74 <
  16   9   0        3.68        5.93     20.01 <
   0  10   0     1372.73     1352.84     16.13 o
   2  10   0      843.57      784.03      9.48 o
   4  10   0     6942.88     7085.20     27.42 o
   6  10   0     3591.08     3596.09     21.32 o
   8  10   0     2214.99     2198.44     17.53 o
  10  10   0    10589.13    10594.17     40.19 o
  12  10   0     7559.60     7707.92     47.79 o
  14  10   0       26.89        3.89     32.78 <
  16  10   0     1012.95      971.68     27.77 o
   2  11   0      565.40      632.06     10.34 o
   4  11   0     1387.71     1328.18     14.98 o
   6  11   0      681.01      669.98     13.07 o
   8  11   0      465.14      460.54     11.76 o
  10  11   0      195.11      202.20     12.53 o
  12  11   0      970.73      990.72     22.62 o
  14  11   0       68.92       53.04     21.50 <
  16  11   0        0.45       12.17     21.70 <
   0  12   0     1688.50     1829.47     23.83 o
   2  12   0     1527.23     1624.81     15.07 o
   4  12   0    16532.54    16400.27     44.36 o
   6  12   0     2374.66     2458.78     20.11 o
   8  12   0     2317.59     2324.34     19.12 o
  10  12   0    13365.98    13444.40     47.89 o
  12  12   0      409.44      433.64     19.00 o
  14  12   0      410.43      419.91     24.10 o
  16  12   0      212.65      204.69     25.64 o
   2  13   0     2303.58     2115.46     18.80 o
   4  13   0     4174.21     4071.78     23.47 o
   6  13   0       64.90       67.48     11.40 o
   8  13   0     2436.40     2297.28     19.55 o
  10  13   0       22.28       27.38     12.26 <
  12  13   0       80.23       72.01     16.86 o
  14  13   0      700.67      727.72     27.20 o
   0  14   0    37007.01    38394.55     98.71 o
   2  14   0      686.72      714.10     14.18 o
   4  14   0       14.30        7.94      9.69 <
   6  14   0     5238.95     5264.39     29.39 o
   8  14   0     2783.30     2805.93     21.79 o
  10  14   0    13057.47    13241.52     50.36 o
  12  14   0      989.87      981.00     23.74 o
  14  14   0        1.35       -1.89     18.03 <
   2  15   0     1409.80     1320.73     17.40 o
   4  15   0     1126.16     1113.96     14.96 o
   6  15   0       76.34       72.26     11.75 o
   8  15   0     2046.62     1903.23     19.56 o
  10  15   0       77.00       88.93     13.35 o
  12  15   0     1778.76     1842.61     29.70 o
  14  15   0       93.80       95.78     20.98 o
   0  16   0    15422.79    15629.58     69.00 o
   2  16   0      169.32      162.78     12.13 o
   4  16   0     9794.58     9782.51     35.55 o
   6  16   0     3113.11     3100.11     23.90 o
   8  16   0     6188.56     6116.87     32.12 o
  10  16   0      629.55      587.82     16.44 o
  12  16   0       29.31       21.44     18.51 <
  14  16   0       98.33      123.23     22.38 o
   2  17   0     2437.62     2457.00     22.81 o
   4  17   0     3169.31     3163.22     23.64 o
   6  17   0       12.55       14.02     12.55 <
   8  17   0     4423.94     4263.60     30.31 o
  10  17   0        6.29       21.69     13.23 <
  12  17   0      565.64      637.76     23.03 o
   0  18   0      798.97      795.09     24.36 o
   2  18   0      280.41      279.11     13.93 o
   4  18   0      292.65      282.75     13.98 o
   6  18   0      910.58      873.30     15.73 o
   8  18   0     2455.70     2478.83     23.90 o
  10  18   0        3.53       13.17     15.75 <
  12  18   0      778.04      749.96     25.11 o
   2  19   0     3560.95     3674.20     28.40 o
   4  19   0       53.24       37.52     43.71 <
   6  19   0        5.76        2.74      9.65 <
   8  19   0      106.45      103.91     11.83 o
  10  19   0       97.09      104.72     17.60 o
   0  20   0     8975.04     9245.94     61.82 o
   2  20   0     1963.69     1984.02     23.48 o
   4  20   0      943.34      958.60     18.74 o
   6  20   0       86.33      101.15     13.65 o
   8  20   0      481.55      517.88     14.36 o
  10  20   0       20.36       32.07     79.31 <
   2  21   0     1647.78     1741.65     28.78 o
   4  21   0     1856.66     1981.52     30.09 o
   6  21   0      911.52      932.89     23.97 o
   8  21   0     1245.38     1315.95     21.56 o
   0  22   0      320.38      277.85     28.52 o
   2  22   0     2553.46     2547.96     33.74 o
   4  22   0      229.74      249.27     20.23 o
   6  22   0     1316.34     1420.20     28.58 o
   2  23   0      382.45      350.73     21.76 o
   4  23   0        2.21       12.96     18.95 <
   6  23   0       61.35       61.81     21.13 <
   0  24   0     7014.04     7152.22     77.08 o
   2  24   0      980.74      980.62     27.30 o
   1   0   1     4807.66     5586.04     10.71 o
   2   0   1       30.05       30.03      2.97 o
   3   0   1      598.06      626.40      5.86 o
   4   0   1    22861.21    24907.81    113.44 o
   5   0   1     1131.71     1245.99      8.56 o
   6   0   1    18079.23    18929.37     38.58 o
   7   0   1     1278.77      923.98     12.45 o
   8   0   1     1185.58     1217.59     15.02 o
   9   0   1     1609.23     1716.65     19.42 o
  10   0   1     5872.11     5833.38     34.22 o
  11   0   1      638.78      647.24     16.79 o
  12   0   1       69.62       70.77     12.20 o
  13   0   1      261.94      255.45     19.30 o
  14   0   1     1934.68     1817.15     32.37 o
  15   0   1     1499.48     1473.71     30.99 o
  16   0   1      410.50      421.38     23.76 o
  17   0   1       56.86       71.23     21.50 o
  18   0   1      525.74      498.87     29.07 o
   0   1   1      256.01      223.72      4.49 o
   1   1   1     1304.92     1120.97      3.66 o
   2   1   1      109.13       60.01      2.12 o
   3   1   1        0.62        4.40      3.49 <
   4   1   1       98.14      108.79      3.77 o
   5   1   1    15927.43    17008.80     25.27 o
   6   1   1        1.77        5.03      5.01 <
   7   1   1      333.74      358.62      7.00 o
   8   1   1     1137.16     1036.78      9.57 o
   9   1   1       26.20        2.46      7.44 <
  10   1   1       22.02       19.54     14.23 <
  11   1   1       30.49       34.51      7.99 o
  12   1   1       32.20       23.81      8.64 <
  13   1   1      179.76      181.18     13.92 o
  14   1   1      506.02      481.36     16.26 o
  15   1   1        7.06       23.27     13.53 <
  16   1   1       83.35       73.73     14.54 o
  17   1   1        1.45        5.62     14.09 <
  18   1   1       17.23       14.39     16.37 <
   1   2   1    12483.58    12451.95     35.69 o
   2   2   1       10.62       20.61      2.39 o
   3   2   1     2564.38     2407.30      6.65 o
   4   2   1    16826.89    18504.86     30.44 o
   5   2   1     3563.11     3735.76     10.29 o
   6   2   1    19118.52    19553.17     34.11 o
   7   2   1    12397.95    12752.44     22.86 o
   8   2   1     1023.56      975.44      8.13 o
   9   2   1     7373.64     7285.54     21.95 o
  10   2   1      437.26      410.07      8.94 o
  11   2   1     1286.28     1348.56     12.32 o
  12   2   1      832.28      786.67     10.17 o
  13   2   1     5569.27     5370.22     32.91 o
  14   2   1       32.36        8.57     13.48 <
  15   2   1     2037.52     1949.64     24.40 o
  16   2   1     1068.32     1012.04     20.46 o
  17   2   1      594.14      609.16     19.66 o
  18   2   1      210.13      195.27     18.02 o
   0   3   1      159.56      195.50      4.69 o
   1   3   1     1671.39     1760.19      5.63 o
   2   3   1     1212.25     1111.07      4.71 o
   3   3   1     1567.83     1684.38      6.15 o
   4   3   1     5976.58     6337.37     11.51 o
   5   3   1     7689.50     8673.28     15.64 o
   6   3   1     7096.37     7083.73     14.87 o
   7   3   1     2016.89     2011.84     10.04 o
   8   3   1     1631.36     1484.96      9.43 o
   9   3   1     6228.86     6378.45     19.12 o
  10   3   1        0.63       -0.29      8.89 <
  11   3   1      835.23      770.23     11.48 o
  12   3   1     1140.48     1143.94     15.50 o
  13   3   1       73.28       70.59     12.25 o
  14   3   1       57.04       59.73     13.40 o
  15   3   1      594.57      611.90     17.49 o
  16   3   1      199.74      204.81     15.74 o
  17   3   1      215.04      209.14     16.58 o
  18   3   1     1633.60     1730.19     27.25 o
   1   4   1    21649.14    22216.95     69.88 o
   2   4   1      922.75      977.70      5.24 o
   3   4   1     2465.77     2426.79      7.58 o
   4   4   1     1311.07     1280.90      6.25 o
   5   4   1     9396.13     9525.26     15.59 o
   6   4   1      560.71      568.04      5.83 o
   7   4   1    23018.83    23675.62     40.91 o
   8   4   1        0.66        3.35      4.80 <
   9   4   1      816.71      749.74      9.09 o
  10   4   1     4799.54     4806.37     19.13 o
  11   4   1      231.73      205.73      8.56 o
  12   4   1       91.42       80.71     10.43 o
  13   4   1      228.84      227.94     12.10 o
  14   4   1      379.83      382.69     14.65 o
  15   4   1      163.75      141.29     14.57 o
  16   4   1       14.79       23.94     14.14 <
  17   4   1      129.75      127.10     16.62 o
  18   4   1       37.20       30.80     15.58 <
   0   5   1      158.78      180.08      6.28 o
   1   5   1       52.79       59.81      3.50 o
   2   5   1    29200.91    30721.05     91.99 o
   3   5   1      115.71      110.24      4.39 o
   4   5   1     3240.92     3330.29      9.66 o
   5   5   1     4801.90     4996.40     12.43 o
   6   5   1     3183.24     3154.29     11.29 o
   7   5   1     2278.07     2313.45     10.57 o
   8   5   1    12586.65    13076.33     25.22 o
   9   5   1      142.58      117.83      6.82 o
  10   5   1      162.15      141.18      8.45 o
  11   5   1       74.21       71.25      9.83 o
  12   5   1       31.35       27.68      9.78 <
  13   5   1       29.69       34.78     11.23 o
  14   5   1      240.25      283.99     14.17 o
  15   5   1      218.55      161.58     14.15 o
  16   5   1      557.98      556.68     18.84 o
  17   5   1      363.95      358.11     18.43 o
  18   5   1      704.70      664.94     21.45 o
   1   6   1      265.33      225.85      4.25 o
   2   6   1     1221.33     1282.82      6.62 o
   3   6   1        9.20        8.13      3.89 <
   4   6   1     1047.88     1136.38      6.98 o
   5   6   1     6733.02     6579.65     15.06 o
   6   6   1      453.72      464.43      6.54 o
   7   6   1     2968.97     3167.05     12.65 o
   8   6   1       14.85       15.14      6.11 <
   9   6   1     3404.12     3369.04     15.52 o
  10   6   1      692.25      721.91     10.06 o
  11   6   1     2035.05     2031.77     16.13 o
  12   6   1       31.09       25.35      8.76 <
  13   6   1     1111.91     1114.25     16.21 o
  14   6   1        0.43        8.79     14.09 <
  15   6   1      410.50      420.46     15.72 o
  16   6   1       10.61       12.71     12.83 <
  17   6   1      291.26      302.95     18.46 o
   0   7   1     2463.94     2604.89     11.53 o
   1   7   1     5302.58     5589.32     10.73 o
   2   7   1     4899.21     5214.74     11.87 o
   3   7   1      527.54      625.92      6.10 o
   4   7   1     2494.85     2429.88      9.92 o
   5   7   1      329.32      353.76      5.83 o
   6   7   1     7043.86     7039.04     17.35 o
   7   7   1      380.50      386.89      7.11 o
   8   7   1     9996.87    10363.52     22.74 o
   9   7   1      130.04      115.41      7.13 o
  10   7   1       19.21       21.44      7.12 o
  11   7   1       21.63       18.94      8.85 <
  12   7   1      158.02      144.74     10.09 o
  13   7   1       80.09       56.28     11.84 o
  14   7   1      182.24      190.55     14.08 o
  15   7   1       17.91       12.36     13.33 <
  16   7   1     1055.36     1011.45     20.24 o
  17   7   1      138.54      137.63     17.29 o
   1   8   1     5154.32     5172.98     12.00 o
   2   8   1        2.74        5.46      4.75 <
   3   8   1    31717.53    32449.34     69.83 o
   4   8   1       15.99        6.59      4.59 <
   5   8   1     4788.34     4789.95     15.46 o
   6   8   1     5325.08     5104.20     16.37 o
   7   8   1      712.47      738.05      9.03 o
   8   8   1      326.22      334.56      8.34 o
   9   8   1     2718.59     2801.97     14.43 o
  10   8   1      800.34      777.85      9.95 o
  11   8   1     4301.13     4290.44     21.42 o
  12   8   1        9.28        4.83      7.91 <
  13   8   1     1162.92     1164.34     17.92 o
  14   8   1        1.08       -0.29     20.08 <
  15   8   1      291.05      270.07     16.16 o
  16   8   1      325.82      315.56     16.59 o
  17   8   1     1582.10     1595.42     24.75 o
   0   9   1      443.45      446.81      8.97 o
   1   9   1       60.35       73.40      4.80 o
   2   9   1     6601.76     6315.03     15.52 o
   3   9   1      493.84      542.67      6.99 o
   4   9   1      613.21      682.26      7.67 o
   5   9   1      981.13      862.73      9.00 o
   6   9   1     1869.13     1978.52     11.75 o
   7   9   1      281.00      265.81      7.55 o
   8   9   1     2129.58     1950.42     13.16 o
   9   9   1      397.60      407.50      8.74 o
  10   9   1      535.88      554.40      9.47 o
  11   9   1      511.02      505.79     10.52 o
  12   9   1       80.14       71.17     10.95 o
  13   9   1        9.39       -4.61     10.77 <
  14   9   1       46.58       50.85     12.06 o
  15   9   1      223.38      205.65     14.70 o
  16   9   1      581.24      565.45     18.27 o
  17   9   1       37.68       53.53     17.33 o
   1  10   1     1085.54     1142.06      8.59 o
   2  10   1     1569.87     1533.21      8.78 o
   3  10   1     4156.27     4095.11     14.71 o
   4  10   1     4368.24     4360.50     16.19 o
   5  10   1     1799.21     1838.59     11.63 o
   6  10   1     1033.29     1011.28     10.40 o
   7  10   1     1462.54     1535.90     12.21 o
   8  10   1      100.61       98.61      7.81 o
   9  10   1     1137.41     1119.48     11.32 o
  10  10   1     4611.53     4536.86     20.39 o
  11  10   1     3316.40     3380.62     18.54 o
  12  10   1        6.20        2.02     48.05 <
  13  10   1     1028.70     1041.25     16.54 o
  14  10   1      179.60      188.01     13.67 o
  15  10   1      822.38      833.11     18.93 o
  16  10   1      246.47      238.65     16.43 o
   0  11   1     1407.29     1374.76     13.52 o
   1  11   1      174.62      196.61      6.25 o
   2  11   1     2903.36     2884.60     11.33 o
   3  11   1       72.21       93.22      6.50 o
   4  11   1      113.23      121.38      7.30 o
   5  11   1      250.55      247.21      7.65 o
   6  11   1      813.32      809.46     10.26 o
   7  11   1     1536.63     1569.78     12.68 o
   8  11   1       33.70       28.41     10.01 <
   9  11   1      766.98      738.75     10.94 o
  10  11   1        9.22       11.09      8.68 <
  11  11   1      200.74      193.93      9.35 o
  12  11   1      234.03      227.71     12.26 o
  13  11   1        1.00        4.81     12.19 <
  14  11   1      184.06      204.02     14.08 o
  15  11   1       92.73       85.31     16.27 o
  16  11   1      170.35      175.01     17.07 o
   1  12   1     7852.32     8114.76     20.80 o
   2  12   1      201.68      198.18      6.50 o
   3  12   1     9143.21     8924.78     20.94 o
   4  12   1     6638.88     6685.09     20.94 o
   5  12   1     2529.41     2548.39     14.76 o
   6  12   1    10543.89    10658.57     28.15 o
   7  12   1      508.08      519.50      9.86 o
   8  12   1      698.10      660.54     10.51 o
   9  12   1        7.29        9.62      8.10 <
  10  12   1       18.73       19.75      8.22 <
  11  12   1      789.04      802.19     12.20 o
  12  12   1      591.55      580.16     14.45 o
  13  12   1       11.22       16.92     12.23 <
  14  12   1      206.76      186.44     14.47 o
  15  12   1      168.07      152.36     16.90 o
  16  12   1      941.15      943.82     21.32 o
   0  13   1        8.81        8.54      9.53 <
   1  13   1     1725.51     1714.46     11.65 o
   2  13   1      308.89      316.58      7.93 o
   3  13   1      757.41      754.22      8.70 o
   4  13   1     1300.82     1296.55     11.25 o
   5  13   1      995.47     1054.10     11.59 o
   6  13   1     1171.73     1205.17     11.90 o
   7  13   1       12.52       15.12      7.49 <
   8  13   1      152.83      154.66      8.85 o
   9  13   1     1303.01     1287.88     13.92 o
  10  13   1        7.97       11.32     19.19 <
  11  13   1       28.62       25.47     14.73 <
  12  13   1      470.06      483.61     13.30 o
  13  13   1       80.96       70.51     12.73 o
  14  13   1       22.95       37.87     14.34 <
  15  13   1        6.70        3.93     18.35 <
   1  14   1     1352.37     1337.54     11.18 o
   2  14   1      132.16      120.70      7.86 o
   3  14   1     3205.87     3207.01     15.01 o
   4  14   1     3644.53     3688.81     15.71 o
   5  14   1     2223.57     2178.73     14.59 o
   6  14   1     1012.45      977.62     11.44 o
   7  14   1     1729.01     1699.42     14.42 o
   8  14   1      233.18      217.58      9.32 o
   9  14   1     2346.45     2348.35     17.58 o
  10  14   1     1662.65     1749.43     15.60 o
  11  14   1     1300.28     1281.79     13.92 o
  12  14   1       85.10       92.86     11.75 o
  13  14   1     1333.52     1317.26     19.23 o
  14  14   1     1337.09     1327.35     21.27 o
  15  14   1      454.95      483.92     19.62 o
   0  15   1       24.72        6.77     10.79 <
   1  15   1      641.17      627.40     10.29 o
   2  15   1      400.85      367.54      9.50 o
   3  15   1      167.77      162.20      8.47 o
   4  15   1      852.26      855.52     10.06 o
   5  15   1     3559.05     3709.40     17.21 o
   6  15   1      446.73      421.30      9.71 o
   7  15   1        6.72       12.13     10.65 <
   8  15   1     2678.22     2637.71     17.72 o
   9  15   1      161.23      139.95      9.74 o
  10  15   1       37.06       37.02     10.32 o
  11  15   1       23.83       31.14     10.64 <
  12  15   1      233.13      241.27     12.45 o
  13  15   1      380.41      374.52     14.88 o
  14  15   1      486.52      496.38     17.72 o
   1  16   1      510.07      501.35     10.08 o
   2  16   1      478.97      463.60     10.58 o
   3  16   1     1459.79     1528.75     13.49 o
   4  16   1     1053.77     1022.87     10.94 o
   5  16   1     1296.30     1314.33     11.51 o
   6  16   1      548.88      582.83     10.03 o
   7  16   1      258.41      284.96      9.71 o
   8  16   1       15.96       21.83     11.38 <
   9  16   1      896.49      855.99     13.06 o
  10  16   1        1.92        6.40     10.49 <
  11  16   1      713.23      715.83     13.20 o
  12  16   1      384.67      382.69     13.91 o
  13  16   1       19.97       28.84     48.27 <
   0  17   1       17.41       12.41     12.31 <
   1  17   1        3.23        0.63     12.64 <
   2  17   1      480.85      501.44     10.26 o
   3  17   1       23.38       18.36    103.73 <
   4  17   1      838.53      847.69     11.37 o
   5  17   1      997.00      978.13     10.98 o
   6  17   1     1651.91     1685.74     13.24 o
   7  17   1       36.27       42.85      9.12 o
   8  17   1     1375.83     1389.55     14.27 o
   9  17   1     1079.04     1143.82     14.57 o
  10  17   1        0.80       -4.09     41.79 <
  11  17   1      293.95      339.27     11.80 o
  12  17   1       40.71       41.04     13.22 o
  13  17   1        0.20        4.95     13.83 <
   1  18   1      889.25      873.85     13.59 o
   2  18   1      108.86      103.03      9.64 o
   3  18   1     1172.22     1208.02     13.96 o
   4  18   1       65.09       55.05     10.31 o
   5  18   1      490.05      488.66     10.68 o
   6  18   1      890.39      872.12     11.25 o
   7  18   1      597.10      582.97     10.35 o
   8  18   1       33.12       29.80      9.61 o
   9  18   1     1975.55     2022.47     17.54 o
  10  18   1      177.96      190.89     11.34 o
  11  18   1      693.51      665.73     14.42 o
  12  18   1        1.09       15.56     41.72 <
   0  19   1      114.13       98.48     15.37 o
   1  19   1      189.30      171.42     11.26 o
   2  19   1     3829.52     3817.47     22.93 o
   3  19   1      472.69      484.85     12.53 o
   4  19   1       46.35       44.91     18.19 <
   5  19   1      909.42      935.37     14.83 o
   6  19   1      431.16      441.88     11.03 o
   7  19   1      371.76      359.91     10.61 o
   8  19   1     2257.90     2342.31     18.15 o
   9  19   1       94.54       79.26     11.26 o
  10  19   1       45.11       56.35     12.03 o
  11  19   1        5.87       18.79     17.65 <
   1  20   1     4576.75     4576.48     25.36 o
   2  20   1      298.42      301.87     12.12 o
   3  20   1      945.21      981.16     14.89 o
   4  20   1      345.52      327.43     12.31 o
   5  20   1      415.51      408.57     12.93 o
   6  20   1       39.59       45.18     10.88 o
   7  20   1     1686.16     1648.33     15.82 o
   8  20   1       17.00       22.32      9.92 <
   9  20   1       37.71       48.02     28.70 <
  10  20   1     1234.62     1295.59     17.31 o
   0  21   1      889.56      918.08     21.69 o
   1  21   1      311.40      289.63     12.53 o
   2  21   1        0.02       -5.21     10.29 <
   3  21   1       33.40       33.58     10.80 o
   4  21   1       33.08       32.13     11.38 <
   5  21   1      313.59      298.18     12.80 o
   6  21   1      994.32     1032.08     16.33 o
   7  21   1       30.13       29.25     12.59 <
   8  21   1      313.84      329.14     12.76 o
   9  21   1       91.17       74.56     12.72 o
   1  22   1      713.93      702.56     14.53 o
   2  22   1       55.61       39.31     12.77 o
   3  22   1      207.13      206.79     12.92 o
   4  22   1      383.32      361.56     13.82 o
   5  22   1      319.94      308.64     13.61 o
   6  22   1     1619.19     1675.33     20.42 o
   7  22   1     1139.91     1159.27     19.83 o
   0  23   1      388.40      372.21     22.12 o
   1  23   1        6.20        5.87     22.31 <
   2  23   1      208.77      200.47     15.28 o
   3  23   1       55.22       57.43     14.97 o
   4  23   1       32.37       18.11     12.46 <
   5  23   1        1.09       11.84     15.38 <
   1  24   1      379.26      398.45     17.56 o
   2  24   1        0.31       -2.78     23.16 <
   0   0   2     4882.07     4495.15     15.71 o
   1   0   2     2398.76     2120.69      8.69 o
   2   0   2    16796.88    16633.21     54.72 o
   3   0   2    55372.82    56363.95    187.15 o
   4   0   2    11037.73    11794.96     23.52 o
   5   0   2     1910.85     1950.21     12.46 o
   6   0   2    14026.76    14567.82     44.02 o
   7   0   2     8686.92     8485.88     26.70 o
   8   0   2     7892.95     7945.47     27.54 o
   9   0   2     6474.58     6388.74     31.97 o
  10   0   2     5873.07     5865.55     32.59 o
  11   0   2      229.63      239.05     14.66 o
  12   0   2     3162.73     3160.69     30.03 o
  13   0   2     3501.16     3391.29     32.17 o
  14   0   2       39.07       21.14     16.85 <
  15   0   2       49.06       38.20     19.61 <
  16   0   2      176.96      153.72     21.92 o
  17   0   2       11.31       -0.90     15.55 <
  18   0   2        1.20       -4.80     22.75 <
   1   1   2     7823.82     8114.75     11.76 o
   2   1   2     6401.11     6718.11     11.35 o
   3   1   2     2983.54     3150.82      9.03 o
   4   1   2      990.11     1057.38      6.07 o
   5   1   2     8970.54     9379.36     15.45 o
   6   1   2     2221.83     2224.11      9.49 o
   7   1   2     1505.95     1538.96      9.04 o
   8   1   2      121.87       89.09      5.86 o
   9   1   2      572.21      633.38      9.13 o
  10   1   2      398.38      389.57      9.32 o
  11   1   2      744.30      777.06     12.55 o
  12   1   2     2393.89     2263.89     17.92 o
  13   1   2      818.71      787.94     15.30 o
  14   1   2        5.84        2.08     10.77 <
  15   1   2      946.45      963.87     19.66 o
  16   1   2      161.92      118.79     15.30 o
  17   1   2       15.18       12.74     14.54 <
  18   1   2       26.30       16.72     15.61 <
   0   2   2      123.27      130.07      5.06 o
   1   2   2    15351.50    16410.10     31.10 o
   2   2   2     2866.23     3267.82      8.00 o
   3   2   2      134.35      156.56      3.95 o
   4   2   2    12412.02    12838.54     16.54 o
   5   2   2     4027.33     4089.97     10.94 o
   6   2   2     2300.12     2268.95      9.57 o
   7   2   2     1427.49     1463.36      8.88 o
   8   2   2    10433.87    10288.42     22.96 o
   9   2   2       79.90       67.60      7.16 o
  10   2   2     5137.99     5089.19     20.28 o
  11   2   2     1236.24     1200.69     12.89 o
  12   2   2     2283.36     2254.82     18.12 o
  13   2   2     2130.21     2136.65     18.44 o
  14   2   2       95.89       94.02     13.42 o
  15   2   2      209.30      210.89     15.19 o
  16   2   2       24.68        9.59     11.91 <
  17   2   2      646.17      619.56     20.08 o
  18   2   2      154.33      140.87     17.61 o
   1   3   2    22872.59    24929.38     75.70 o
   2   3   2    11029.63    11409.38     16.58 o
   3   3   2     1284.70     1229.20      6.31 o
   4   3   2     9587.05    10161.18     16.18 o
   5   3   2       14.77        3.98      3.72 <
   6   3   2      120.75      103.98      5.34 o
   7   3   2       69.08       52.21      5.30 o
   8   3   2     1258.71     1223.54      9.79 o
   9   3   2      857.43      822.22      9.24 o
  10   3   2     1410.85     1431.80     11.68 o
  11   3   2     2834.95     2794.98     16.81 o
  12   3   2     1403.68     1480.55     15.56 o
  13   3   2      182.30      185.13     11.56 o
  14   3   2     1416.99     1317.76     19.25 o
  15   3   2      106.10      123.29     14.84 o
  16   3   2      271.25      267.19     16.31 o
  17   3   2       26.00       43.52     16.49 <
  18   3   2      171.92      187.11     18.22 o
   0   4   2    13130.87    14507.51     34.35 o
   1   4   2     5900.60     5957.10     13.28 o
   2   4   2     7745.54     8227.00     13.19 o
   3   4   2     2853.44     3163.81      8.89 o
   4   4   2     1408.83     1387.78      7.34 o
   5   4   2      654.21      656.00      6.43 o
   6   4   2    17251.55    17718.54     31.66 o
   7   4   2      601.86      637.67      7.19 o
   8   4   2     4203.82     4276.85     15.26 o
   9   4   2     1287.13     1277.56     10.91 o
  10   4   2     9462.05     9341.63     25.11 o
  11   4   2     1086.19     1079.47     11.70 o
  12   4   2     1296.31     1246.84     15.51 o
  13   4   2        3.61       12.28      9.73 <
  14   4   2        8.80       13.63     11.56 <
  15   4   2       10.13        9.56     13.56 <
  16   4   2       18.68       24.92     14.24 <
  17   4   2       30.23       26.57     17.18 <
  18   4   2      142.27      130.76     18.47 o
   1   5   2     3169.43     3293.73     10.37 o
   2   5   2     6961.12     7347.87     13.62 o
   3   5   2     6156.81     6421.59     13.74 o
   4   5   2     2550.73     2642.52      9.60 o
   5   5   2     2814.75     2830.56     10.43 o
   6   5   2     3123.14     3272.59     12.95 o
   7   5   2     2083.43     1998.30     11.62 o
   8   5   2       32.93       23.90      6.10 o
   9   5   2      591.25      611.20      8.65 o
  10   5   2        1.75        5.89     16.18 <
  11   5   2      516.54      507.53     10.26 o
  12   5   2     2596.47     2562.06     18.60 o
  13   5   2      388.48      370.53     13.56 o
  14   5   2      240.83      263.58     13.20 o
  15   5   2     3642.38     3587.48     29.40 o
  16   5   2       12.96        3.09     12.70 <
  17   5   2        0.08       -5.97     20.26 <
   0   6   2     6610.01     6542.05     24.99 o
   1   6   2      303.58      276.06      5.81 o
   2   6   2      887.32      918.91      6.94 o
   3   6   2     5136.23     5334.50     13.82 o
   4   6   2     9840.75    10129.39     19.49 o
   5   6   2       84.67       84.22      5.39 o
   6   6   2     5436.36     5415.99     16.73 o
   7   6   2     3596.72     3608.00     15.28 o
   8   6   2     6373.80     6280.27     19.38 o
   9   6   2      629.91      634.77      8.88 o
  10   6   2     4108.91     4096.06     18.55 o
  11   6   2     1847.89     1853.80     14.78 o
  12   6   2     1376.57     1361.81     15.22 o
  13   6   2        3.84        8.16     35.69 <
  14   6   2     1351.72     1368.88     19.49 o
  15   6   2       71.20       65.07     13.54 o
  16   6   2      347.77      350.25     16.45 o
  17   6   2       30.54       12.43     56.02 <
   1   7   2    13237.71    13308.07     29.93 o
   2   7   2       17.94       14.22      4.76 <
   3   7   2      135.12      168.56      5.46 o
   4   7   2     1691.81     1726.83      9.45 o
   5   7   2       31.63       51.75      5.43 o
   6   7   2      352.51      353.52      7.46 o
   7   7   2      210.07      184.59      7.38 o
   8   7   2      395.30      350.24      8.22 o
   9   7   2      147.31      138.99      7.48 o
  10   7   2     2041.79     2062.00     14.11 o
  11   7   2    11055.82    11024.31     30.45 o
  12   7   2      210.83      224.16     10.57 o
  13   7   2       14.89       10.15     13.04 <
  14   7   2     1230.32     1281.50     19.19 o
  15   7   2       81.84       86.08     14.42 o
  16   7   2       36.23       54.90     15.12 o
  17   7   2      177.13      143.68     16.83 o
   0   8   2    11081.61    10902.32     38.32 o
   1   8   2     5253.97     5189.07     16.51 o
   2   8   2    14225.12    14231.23     26.93 o
   3   8   2     3235.26     3344.67     12.55 o
   4   8   2        7.74        9.53      6.05 <
   5   8   2     1244.88     1275.25      9.71 o
   6   8   2     1464.54     1555.56     11.54 o
   7   8   2     7543.44     7751.84     23.02 o
   8   8   2      205.50      193.72      7.83 o
   9   8   2      414.59      406.11      8.85 o
  10   8   2      133.00      122.36      7.94 o
  11   8   2     3850.81     3823.76     20.17 o
  12   8   2       67.48       76.56      9.72 o
  13   8   2      205.22      241.06     12.37 o
  14   8   2      857.21      902.38     17.60 o
  15   8   2      149.46      150.42     15.51 o
  16   8   2     1236.01     1274.87     22.14 o
  17   8   2      144.14      174.91     17.14 o
   1   9   2       63.55       75.02      6.64 o
   2   9   2     3148.19     3161.21     11.50 o
   3   9   2     4250.78     4345.20     14.80 o
   4   9   2      573.17      557.85      7.93 o
   5   9   2      303.92      273.96      7.73 o
   6   9   2     2931.46     2829.86     15.85 o
   7   9   2      894.07      923.64     10.76 o
   8   9   2        0.02        0.38     20.64 <
   9   9   2      330.43      331.31      8.97 o
  10   9   2      247.12      252.58      9.15 o
  11   9   2      855.73      863.08     12.45 o
  12   9   2     1433.97     1408.79     14.86 o
  13   9   2      441.22      419.89     12.95 o
  14   9   2        3.76       11.78     12.84 <
  15   9   2     2124.13     2144.40     26.68 o
  16   9   2       30.27       49.24     16.71 <
   0  10   2    47148.02    48404.60    263.39 o
   1  10   2     5087.30     5168.29     18.17 o
   2  10   2     4101.74     4103.39     12.53 o
   3  10   2     8119.96     8041.20     19.85 o
   4  10   2     5757.29     5903.09     19.16 o
   5  10   2        6.24        3.01      6.80 <
   6  10   2       25.16       22.15      8.35 <
   7  10   2     2321.34     2381.99     15.23 o
   8  10   2     1068.49     1084.59     11.98 o
   9  10   2     1747.55     1758.95     13.64 o
  10  10   2       74.60       75.75      8.74 o
  11  10   2      215.88      219.11      9.97 o
  12  10   2     1120.68     1120.00     14.13 o
  13  10   2      784.52      776.55     15.71 o
  14  10   2     3707.78     3818.75     27.98 o
  15  10   2        2.52       16.51     13.90 <
  16  10   2     2807.61     2815.46     31.25 o
   1  11   2     1462.38     1497.70     11.90 o
   2  11   2      674.60      737.08      7.47 o
   3  11   2      129.97      120.60      7.10 o
   4  11   2     1396.34     1371.59     11.43 o
   5  11   2      441.61      396.34      9.85 o
   6  11   2       14.56       19.50      7.99 <
   7  11   2      487.02      460.32     10.05 o
   8  11   2      253.50      233.86      9.28 o
   9  11   2      591.59      566.73     10.93 o
  10  11   2      694.79      709.63     11.76 o
  11  11   2      141.66      138.47      9.79 o
  12  11   2      222.28      220.00     10.60 o
  13  11   2      158.43      163.89     12.60 o
  14  11   2      272.57      260.90     14.11 o
  15  11   2      546.32      553.66     19.04 o
  16  11   2       82.12       76.44     18.18 o
   0  12   2     8013.18     8012.96     34.80 o
   1  12   2     2373.83     2302.51     14.60 o
   2  12   2    13617.95    13781.71     30.03 o
   3  12   2     1031.87     1086.74      9.30 o
   4  12   2      716.97      739.25      9.79 o
   5  12   2      800.65      773.06     11.12 o
   6  12   2      955.46      929.16     11.86 o
   7  12   2      182.50      184.47      9.15 o
   8  12   2       72.91       69.38      8.77 o
   9  12   2      123.67      114.44      9.27 o
  10  12   2       58.35       54.42      9.05 o
  11  12   2      431.87      455.88     11.76 o
  12  12   2      615.83      607.96     13.30 o
  13  12   2     2885.62     2902.09     23.67 o
  14  12   2     1534.63     1542.34     21.85 o
  15  12   2      185.28      192.85     16.29 o
   1  13   2     2322.86     2282.85     15.21 o
   2  13   2        2.78       10.98      8.91 <
   3  13   2      142.81      146.12      6.78 o
   4  13   2        0.61        5.41      7.14 <
   5  13   2      446.26      426.93     10.21 o
   6  13   2      550.13      540.18     10.78 o
   7  13   2      280.05      271.98      9.88 o
   8  13   2      387.44      385.10     10.53 o
   9  13   2      132.07      125.94      9.60 o
  10  13   2       12.45       14.40      9.11 <
  11  13   2     1128.87     1193.91     15.04 o
  12  13   2       67.04       51.65     11.18 o
  13  13   2       96.61      103.46     12.88 o
  14  13   2      155.07      154.47     15.19 o
  15  13   2        0.35       11.66     14.90 <
   0  14   2     4473.96     4355.28     29.10 o
   1  14   2       87.82       89.98      8.62 o
   2  14   2     1399.74     1414.21     13.73 o
   3  14   2     5348.75     5421.41     19.24 o
   4  14   2     1715.77     1706.63     12.83 o
   5  14   2        2.32        6.35     16.99 <
   6  14   2      125.66      116.22      8.93 o
   7  14   2     1666.08     1654.64     15.16 o
   8  14   2       45.89       55.52      9.33 o
   9  14   2     1233.27     1180.90     14.34 o
  10  14   2      138.90      146.21     10.21 o
  11  14   2        0.80        2.55     22.18 <
  12  14   2      330.95      329.11     12.71 o
  13  14   2      622.01      636.15     14.68 o
  14  14   2     1313.24     1408.16     22.00 o
   1  15   2      191.44      186.94      9.47 o
   2  15   2     2536.14     2578.79     18.87 o
   3  15   2     2341.15     2341.26     18.22 o
   4  15   2      358.19      336.70      8.73 o
   5  15   2     2183.95     2118.37     15.36 o
   6  15   2      563.71      521.43     11.02 o
   7  15   2     1413.59     1386.34     14.35 o
   8  15   2        1.18       -5.81     34.07 <
   9  15   2      333.90      301.49     11.06 o
  10  15   2      213.16      189.92     10.68 o
  11  15   2        9.58       16.31     13.32 <
  12  15   2     2005.87     2117.69     20.27 o
  13  15   2      694.12      690.96     15.23 o
  14  15   2      153.45      159.09     18.00 o
   0  16   2     2767.00     2728.16     30.29 o
   1  16   2     1242.26     1233.10     16.42 o
   2  16   2     7996.67     7970.50     33.58 o
   3  16   2     2457.83     2420.82     20.73 o
   4  16   2      794.49      744.85     12.88 o
   5  16   2      150.79      158.39      8.78 o
   6  16   2     2749.92     2790.28     17.87 o
   7  16   2      585.09      525.55     11.60 o
   8  16   2      111.05      111.15      9.88 o
   9  16   2      389.82      362.24     12.46 o
  10  16   2      424.81      444.45     12.38 o
  11  16   2      864.21      852.98     15.54 o
  12  16   2      364.03      350.59     14.21 o
  13  16   2       39.20       57.31    445.95 <
   1  17   2     6684.56     6602.09     31.75 o
   2  17   2     1308.99     1362.77     16.83 o
   3  17   2       56.99       61.22     10.80 o
   4  17   2     1917.27     1969.44     19.07 o
   5  17   2      223.37      202.84     10.40 o
   6  17   2       40.04       44.59      9.37 o
   7  17   2       12.37        9.93      9.37 <
   8  17   2      214.45      227.39     11.49 o
   9  17   2      279.56      306.94     12.01 o
  10  17   2      962.62      945.06     15.69 o
  11  17   2     1969.01     1988.36     21.52 o
  12  17   2      532.27      535.07     15.94 o
   0  18   2     3042.43     3204.90     34.40 o
   1  18   2      182.89      165.69     11.70 o
   2  18   2       63.75       80.29     11.26 o
   3  18   2      224.27      221.05     12.17 o
   4  18   2     1933.70     1992.72     19.79 o
   5  18   2      702.92      720.35     14.05 o
   6  18   2        6.28        9.12     15.41 <
   7  18   2      662.37      651.04     12.53 o
   8  18   2      645.68      653.90     13.21 o
   9  18   2        4.06        6.30     57.94 <
  10  18   2       84.85       84.35     12.13 o
  11  18   2      122.70      130.16     13.54 o
   1  19   2      159.34      156.34     11.65 o
   2  19   2      752.94      758.95     15.34 o
   3  19   2      163.80      174.30     12.14 o
   4  19   2      814.59      825.34     15.63 o
   5  19   2      638.29      677.04     15.33 o
   6  19   2     1047.07     1041.73     15.51 o
   7  19   2       50.67       49.80     11.10 o
   8  19   2       44.99       56.14     11.24 o
   9  19   2      290.30      297.47     12.41 o
  10  19   2      135.53      150.90     13.24 o
  11  19   2      150.96      155.07     14.68 o
   0  20   2       38.04       32.58     16.84 <
   1  20   2      243.21      226.03     12.81 o
   2  20   2     1106.71     1175.62     17.20 o
   3  20   2      477.63      490.81     13.97 o
   4  20   2      748.89      758.74     15.63 o
   5  20   2      188.44      183.42     12.62 o
   6  20   2      589.43      591.43     14.83 o
   7  20   2      148.76      152.18     11.94 o
   8  20   2      303.47      298.30     12.16 o
   9  20   2      714.54      736.18     14.62 o
   1  21   2      508.09      546.78     14.96 o
   2  21   2       13.18       25.51     12.54 <
   3  21   2      123.10      115.73     12.73 o
   4  21   2      330.20      325.46     13.62 o
   5  21   2       32.41       29.20     12.28 <
   6  21   2        2.24       -0.37     12.31 <
   7  21   2       38.88       50.71     13.48 o
   8  21   2       36.26       44.19     13.07 o
   0  22   2       13.75       26.18     18.26 <
   1  22   2      691.30      690.80     16.15 o
   2  22   2        7.82        3.55     12.62 <
   3  22   2      111.99      115.92     13.50 o
   4  22   2     1623.80     1716.54     20.71 o
   5  22   2      287.33      296.80     14.45 o
   6  22   2      794.85      800.28     17.01 o
   7  22   2      757.02      798.25     20.07 o
   1  23   2      444.46      442.77     15.28 o
   2  23   2       92.36      118.40     14.71 o
   3  23   2      144.77      152.92     14.63 o
   4  23   2        5.73        1.05     13.67 <
   1   0   3     7335.86     7678.41     20.10 o
   2   0   3      238.12      252.32      5.84 o
   3   0   3    17928.94    18643.13     31.42 o
   4   0   3     2678.60     2604.75     14.09 o
   5   0   3     2429.53     2406.95     16.80 o
   6   0   3       57.32       40.55      8.39 o
   7   0   3     4839.48     4603.82     23.09 o
   8   0   3     1404.47     1342.60     14.42 o
   9   0   3       17.81       36.84      9.63 o
  10   0   3      170.83      208.26     11.43 o
  11   0   3     2584.68     2640.70     25.56 o
  12   0   3      520.05      544.34     15.62 o
  13   0   3     1699.37     1693.00     25.73 o
  14   0   3        0.82        1.53     45.11 <
  15   0   3      147.00      151.40     21.40 o
  16   0   3        0.05        4.06     17.49 <
  17   0   3     2991.30     2955.43     44.82 o
   0   1   3     3292.03     3418.53     11.94 o
   1   1   3     4479.17     4677.53     10.97 o
   2   1   3     1482.98     1653.25      6.85 o
   3   1   3       33.04       66.23      4.40 o
   4   1   3      151.25      134.31      4.80 o
   5   1   3      206.95      170.80      5.27 o
   6   1   3      703.61      655.89      6.93 o
   7   1   3      165.97      151.78      6.47 o
   8   1   3       75.68       95.30      6.48 o
   9   1   3      506.70      477.30      8.13 o
  10   1   3      641.52      643.91      9.86 o
  11   1   3      341.26      347.94     10.81 o
  12   1   3      228.24      213.04     10.65 o
  13   1   3      183.96      163.59     11.17 o
  14   1   3      518.73      463.95     13.61 o
  15   1   3       53.74       48.41    159.87 <
  16   1   3      552.21      544.01     18.47 o
  17   1   3      451.23      488.56     19.49 o
   1   2   3    10781.77    11041.34     21.08 o
   2   2   3     3054.19     3114.19      8.69 o
   3   2   3    28629.10    29080.60     66.32 o
   4   2   3       77.22       65.38      4.18 o
   5   2   3     3940.13     4172.82     12.10 o
   6   2   3       43.98       52.85      4.75 o
   7   2   3       11.19       18.92      5.26 o
   8   2   3      384.06      356.60      7.82 o
   9   2   3        4.12        5.15      8.38 <
  10   2   3      685.94      653.09     10.22 o
  11   2   3     5870.36     5736.38     24.98 o
  12   2   3     2149.16     2114.42     18.11 o
  13   2   3      138.68      137.84     10.77 o
  14   2   3      374.67      368.75     13.60 o
  15   2   3     1125.82     1068.51     20.55 o
  16   2   3       23.40       24.35     14.36 <
  17   2   3     1857.05     1850.49     26.88 o
   0   3   3    42640.67    42729.50    192.46 o
   1   3   3    19254.12    20221.68     45.35 o
   2   3   3     2846.45     3203.72     10.10 o
   3   3   3     1916.91     2079.21      8.72 o
   4   3   3      703.92      582.59      5.85 o
   5   3   3        4.88        4.76      6.62 <
   6   3   3     1786.42     1911.49     10.77 o
   7   3   3     1959.17     1886.00     10.84 o
   8   3   3     1132.44     1193.31     10.03 o
   9   3   3     5743.01     5677.91     19.70 o
  10   3   3     4818.39     4796.35     20.37 o
  11   3   3      372.79      368.95     10.40 o
  12   3   3     1020.03      966.63     13.66 o
  13   3   3        1.90        5.76      8.57 <
  14   3   3       92.10       81.74     11.93 o
  15   3   3      101.05      102.93     13.89 o
  16   3   3      122.58      118.22     15.40 o
  17   3   3       10.56       16.57     16.41 <
   1   4   3     1618.65     1762.99      9.21 o
   2   4   3     7607.81     8094.54     16.12 o
   3   4   3     6148.04     6543.16     14.34 o
   4   4   3     9165.09     9624.91     18.24 o
   5   4   3     6573.99     6475.88     16.66 o
   6   4   3     2392.27     2423.12     12.01 o
   7   4   3        8.24        3.73     35.40 <
   8   4   3     2799.62     2678.20     14.32 o
   9   4   3     6499.01     6453.46     20.94 o
  10   4   3        4.60        1.79      7.83 <
  11   4   3      884.77      881.38     13.51 o
  12   4   3      562.42      523.04     11.62 o
  13   4   3     1913.63     1972.40     19.47 o
  14   4   3      807.47      748.69     15.72 o
  15   4   3      514.01      509.20     16.57 o
  16   4   3        4.81        5.90     13.37 <
  17   4   3     1911.59     1919.64     27.29 o
   0   5   3      223.75      196.75      7.50 o
   1   5   3      811.45      928.78      7.36 o
   2   5   3       39.00       16.55      4.66 o
   3   5   3      813.54      887.85      6.83 o
   4   5   3     3543.68     3445.62     11.71 o
   5   5   3    20552.06    20767.99     30.71 o
   6   5   3      164.24      156.31      6.63 o
   7   5   3      267.61      261.57      7.62 o
   8   5   3     1631.00     1594.57     12.12 o
   9   5   3     1004.59     1008.02     10.92 o
  10   5   3      311.22      297.38      8.60 o
  11   5   3      448.03      430.58     10.24 o
  12   5   3      166.18      150.34      9.96 o
  13   5   3      243.37      238.02     12.01 o
  14   5   3     1175.68     1173.37     17.92 o
  15   5   3      602.08      589.09     16.89 o
  16   5   3      849.17      852.39     19.37 o
  17   5   3      253.78      285.77     18.48 o
   1   6   3     2487.90     2458.13     12.40 o
   2   6   3       59.71       52.01      4.60 o
   3   6   3     4632.79     4571.45     13.10 o
   4   6   3      160.42      167.44      5.47 o
   5   6   3      856.33      851.73      8.43 o
   6   6   3       49.81       41.12      6.86 o
   7   6   3     5999.93     6018.16     20.20 o
   8   6   3      603.52      582.66      9.53 o
   9   6   3     1001.89     1037.70     11.34 o
  10   6   3       75.09       58.08      8.00 o
  11   6   3      793.81      765.79     11.78 o
  12   6   3      620.08      602.58     12.18 o
  13   6   3      101.40       97.33     10.40 o
  14   6   3       32.58       22.60     12.91 <
  15   6   3      656.08      628.81     17.51 o
  16   6   3        8.17       13.72     13.20 <
  17   6   3       95.90      110.26     16.89 o
   0   7   3     1981.17     1968.51     18.51 o
   1   7   3        2.60        7.04      7.19 <
   2   7   3     2447.48     2388.21     12.31 o
   3   7   3        9.31        2.74      4.85 <
   4   7   3        1.44        1.08      7.62 <
   5   7   3    13046.34    13512.85     26.23 o
   6   7   3      107.04      128.49      7.09 o
   7   7   3       25.02       20.92      9.51 <
   8   7   3      251.91      266.46      8.12 o
   9   7   3     1270.91     1290.49     12.37 o
  10   7   3      663.52      663.75     11.33 o
  11   7   3     3228.09     3246.39     19.14 o
  12   7   3        0.75        5.10      9.99 <
  13   7   3      316.63      316.39     11.87 o
  14   7   3      381.88      400.87     15.30 o
  15   7   3     1469.51     1488.90     21.58 o
  16   7   3       15.09       22.87     14.00 <
   1   8   3     9555.35     9347.62     26.69 o
   2   8   3     1490.24     1477.54     10.86 o
   3   8   3       48.70       57.02      6.10 o
   4   8   3     1597.07     1738.80     11.14 o
   5   8   3     5033.91     5151.58     18.39 o
   6   8   3        5.76        8.08     33.97 <
   7   8   3     6686.97     6648.57     23.51 o
   8   8   3        0.67        5.40      9.48 <
   9   8   3     3951.55     3880.51     18.72 o
  10   8   3       24.15       27.44      8.44 o
  11   8   3      600.39      617.37     11.51 o
  12   8   3     1892.32     1842.92     17.30 o
  13   8   3     1783.13     1744.68     18.76 o
  14   8   3       93.59       88.15     13.61 o
  15   8   3     1458.23     1550.88     22.03 o
  16   8   3       26.74       28.81     17.02 <
   0   9   3      385.69      422.92     14.13 o
   1   9   3      158.75      131.67      8.36 o
   2   9   3       31.15       32.01      8.01 o
   3   9   3      290.73      300.55      7.74 o
   4   9   3     1109.40     1087.41     10.15 o
   5   9   3     4218.55     4060.55     17.28 o
   6   9   3      134.54      141.67      8.54 o
   7   9   3      262.57      290.83      9.33 o
   8   9   3      932.52      975.76     12.36 o
   9   9   3      848.11      847.25     12.22 o
  10   9   3      384.46      388.43     10.15 o
  11   9   3       14.74       17.89      8.95 <
  12   9   3       16.36       17.40      9.66 <
  13   9   3      191.98      180.54     12.67 o
  14   9   3      204.43      200.27     14.10 o
  15   9   3      113.41       96.52     14.73 o
  16   9   3      372.53      370.42     18.77 o
   1  10   3     4441.58     4239.93     20.56 o
   2  10   3     5241.07     5183.67     21.34 o
   3  10   3      152.88      139.88      7.61 o
   4  10   3     4589.09     4548.78     17.70 o
   5  10   3      251.61      253.08      8.45 o
   6  10   3     1616.16     1643.20     13.96 o
   7  10   3    11356.11    11241.09     31.47 o
   8  10   3     1209.28     1107.34     13.12 o
   9  10   3      619.59      674.89     11.36 o
  10  10   3      105.22      121.05      9.03 o
  11  10   3      189.54      175.65     10.60 o
  12  10   3      906.72      896.36     13.61 o
  13  10   3      455.57      450.05     13.77 o
  14  10   3     1007.63     1015.29     18.25 o
  15  10   3      783.78      802.63     18.90 o
  16  10   3       31.41       29.79     17.02 <
   0  11   3     7032.88     7044.23     38.32 o
   1  11   3     2905.30     2873.17     18.70 o
   2  11   3     1325.93     1409.14     13.44 o
   3  11   3     2592.91     2653.46     14.94 o
   4  11   3      939.28      942.52     10.31 o
   5  11   3     2198.69     2184.48     14.99 o
   6  11   3      647.61      650.52     11.04 o
   7  11   3      104.69      108.36      9.28 o
   8  11   3       90.79       87.88      9.06 o
   9  11   3      573.67      529.37     10.89 o
  10  11   3     1373.09     1353.96     14.40 o
  11  11   3      337.86      319.05     11.32 o
  12  11   3      353.93      313.64     10.97 o
  13  11   3      600.63      600.60     14.82 o
  14  11   3        0.03        4.27     60.90 <
  15  11   3        1.04       11.06     13.08 <
   1  12   3     1292.69     1275.21     14.61 o
   2  12   3     1129.72     1038.58     14.06 o
   3  12   3      425.33      401.59      9.60 o
   4  12   3        0.09        4.30     10.15 <
   5  12   3     2051.23     2024.74     14.18 o
   6  12   3        0.07        3.17      7.95 <
   7  12   3     6322.20     6448.23     25.82 o
   8  12   3      329.14      323.11     10.50 o
   9  12   3     5944.91     5971.51     25.23 o
  10  12   3     1046.32     1019.68     13.56 o
  11  12   3        4.21        6.34     10.36 <
  12  12   3     1680.90     1716.19     17.20 o
  13  12   3     2145.84     2201.69     20.69 o
  14  12   3       46.77       49.74     14.36 o
  15  12   3      396.79      406.75     17.44 o
   0  13   3      975.63      978.21     20.03 o
   1  13   3      767.10      779.02     13.31 o
   2  13   3       28.97       38.52     10.47 o
   3  13   3       53.45       60.76      9.58 o
   4  13   3      110.34      108.00      7.89 o
   5  13   3      244.63      247.37      9.27 o
   6  13   3       90.33       89.13      9.07 o
   7  13   3      221.72      212.91      9.91 o
   8  13   3        8.62        9.24     16.57 <
   9  13   3     1043.41     1058.27     13.62 o
  10  13   3      182.17      177.67     10.37 o
  11  13   3       75.35       86.25     10.84 o
  12  13   3      644.74      661.57     13.73 o
  13  13   3      159.60      182.10     13.31 o
  14  13   3       99.10       94.86     15.85 o
   1  14   3     1068.41     1037.89     14.88 o
   2  14   3      484.80      469.38     12.72 o
   3  14   3      353.20      334.98     12.17 o
   4  14   3     1185.01     1172.64     13.47 o
   5  14   3     2260.85     2196.28     15.84 o
   6  14   3      212.67      221.84     10.27 o
   7  14   3     8891.67     8951.31     30.71 o
   8  14   3      948.46      972.94     13.48 o
   9  14   3     1969.59     2027.19     17.31 o
  10  14   3       43.62       42.95     10.26 o
  11  14   3      908.60      933.06     16.00 o
  12  14   3      128.75      134.39     12.87 o
  13  14   3      208.75      204.01     14.76 o
  14  14   3        0.24        2.80     18.55 <
   0  15   3     1059.98     1027.84     21.49 o
   1  15   3     1312.47     1254.80     16.25 o
   2  15   3      794.01      758.74     14.29 o
   3  15   3      116.94      101.73     10.96 o
   4  15   3      126.18      112.02      9.58 o
   5  15   3     1487.26     1433.16     15.22 o
   6  15   3      191.63      214.13     10.42 o
   7  15   3      289.46      258.00     10.92 o
   8  15   3        9.71       12.27     12.89 <
   9  15   3     1107.95     1165.04     15.76 o
  10  15   3      714.69      721.00     14.27 o
  11  15   3       74.56       62.17     12.73 o
  12  15   3        0.78        8.63     12.47 <
  13  15   3       65.55       92.78     16.41 o
   1  16   3       18.33       23.51     16.11 <
   2  16   3      322.65      321.01     12.47 o
   3  16   3      190.88      186.88     11.88 o
   4  16   3       23.24       17.93     11.07 <
   5  16   3     1670.13     1703.17     16.18 o
   6  16   3       79.77       72.47     10.29 o
   7  16   3     1584.93     1525.08     15.91 o
   8  16   3       67.37       73.26     10.88 o
   9  16   3     1045.68     1101.16     15.46 o
  10  16   3       42.37       67.81     12.09 o
  11  16   3      481.03      454.06     14.68 o
  12  16   3      309.15      317.71     15.46 o
   0  17   3     5254.74     5190.85     41.62 o
   1  17   3      826.03      835.15     16.02 o
   2  17   3      272.76      309.64     12.93 o
   3  17   3       81.60       85.86     11.80 o
   4  17   3        5.49       12.01     10.97 <
   5  17   3      645.70      675.56     15.38 o
   6  17   3      502.42      472.72     12.18 o
   7  17   3      286.07      313.31     12.26 o
   8  17   3      945.65      982.04     15.41 o
   9  17   3     1089.29     1085.90     16.82 o
  10  17   3     1078.77     1083.20     18.14 o
  11  17   3        2.76        8.97     19.31 <
  12  17   3      188.51      194.22     17.34 o
   1  18   3      880.49      844.38     15.94 o
   2  18   3       79.64       87.60     12.22 o
   3  18   3     2508.79     2498.20     22.80 o
   4  18   3      875.36      907.56     16.59 o
   5  18   3     1561.93     1577.22     19.15 o
   6  18   3      170.71      175.86     11.50 o
   7  18   3      670.27      657.37     13.72 o
   8  18   3      301.82      318.54     13.78 o
   9  18   3       41.20       47.80     12.91 o
  10  18   3       19.60       29.66     14.34 <
  11  18   3     1883.19     1964.63     26.10 o
   0  19   3       49.45       23.94     17.28 <
   1  19   3      416.94      402.54     14.54 o
   2  19   3       84.73       79.25     12.75 o
   3  19   3       66.02       66.70     12.76 o
   4  19   3      383.92      381.84     13.92 o
   5  19   3     2924.79     3026.67     24.81 o
   6  19   3       88.56       75.19     13.58 o
   7  19   3        0.80       -2.59     11.16 <
   8  19   3      405.67      410.64     13.81 o
   9  19   3        3.44        8.39     16.84 <
  10  19   3       51.10       64.43     14.57 o
   1  20   3      503.02      492.61     15.34 o
   2  20   3      273.70      252.27     14.34 o
   3  20   3     1647.28     1673.30     20.28 o
   4  20   3      281.06      277.56     14.91 o
   5  20   3     1245.84     1241.25     20.16 o
   6  20   3      104.95      105.54     14.41 o
   7  20   3      199.17      189.49     14.99 o
   8  20   3      575.55      556.35     15.73 o
   9  20   3      617.20      620.49     29.94 o
   0  21   3      885.89      892.29     25.85 o
   1  21   3        6.45       10.03     14.03 <
   2  21   3      550.97      521.70     16.83 o
   3  21   3      401.71      399.26     16.11 o
   4  21   3       88.00       89.99     15.08 o
   5  21   3      223.39      235.35     15.36 o
   6  21   3        0.65        0.15     14.58 <
   7  21   3        9.55        1.17     17.79 <
   1  22   3      358.44      349.09     16.82 o
   2  22   3      312.49      295.55     16.36 o
   3  22   3     2563.45     2565.16     28.82 o
   4  22   3      197.45      207.60     17.41 o
   5  22   3      107.92       92.74     16.37 o
   0  23   3        0.33        7.34     19.84 <
   1  23   3       96.56      102.76     16.55 o
   2  23   3       21.35       23.31     15.64 <
   0   0   4       88.69      102.09      8.69 o
   1   0   4       45.11       71.85      6.59 o
   2   0   4     7284.13     7168.67     20.28 o
   3   0   4    10194.19    10218.03     25.88 o
   4   0   4    13245.01    13053.27     35.06 o
   5   0   4       69.30       66.34      8.24 o
   6   0   4     1799.62     1885.79     17.88 o
   7   0   4      217.77      234.97     11.70 o
   8   0   4      324.80      340.45     12.03 o
   9   0   4     1315.37     1329.32     16.10 o
  10   0   4     4017.10     4011.88     24.99 o
  11   0   4     1449.98     1453.07     16.59 o
  12   0   4     4511.95     4531.12     30.95 o
  13   0   4     1674.58     1653.41     26.20 o
  14   0   4     1771.44     1835.04     28.04 o
  15   0   4       42.81       73.59     20.43 o
  16   0   4     3600.76     3640.38     46.66 o
  17   0   4     1099.18     1131.89     33.89 o
   1   1   4     3470.02     3463.27     10.98 o
   2   1   4      132.76      143.45      4.36 o
   3   1   4      579.67      637.67      6.07 o
   4   1   4     2269.38     2304.31     11.15 o
   5   1   4       34.90       38.85      6.04 o
   6   1   4     2150.67     2176.05     11.37 o
   7   1   4     2758.12     2956.24     14.16 o
   8   1   4     1303.67     1389.09     11.27 o
   9   1   4     1050.73     1020.23     10.41 o
  10   1   4      182.52      183.87      7.78 o
  11   1   4        5.22        9.21      7.54 <
  12   1   4        8.73       12.68      9.12 <
  13   1   4      591.40      597.09     12.79 o
  14   1   4      112.32      111.75     12.04 o
  15   1   4      387.20      406.70     16.77 o
  16   1   4      362.92      385.99     18.18 o
  17   1   4      230.92      246.71     18.59 o
   0   2   4     9975.03    10440.49     23.58 o
   1   2   4     9237.35     9287.12     16.62 o
   2   2   4    16539.40    16873.15     23.61 o
   3   2   4     1362.25     1308.68      7.65 o
   4   2   4    13451.81    14105.09     23.70 o
   5   2   4     4128.74     4283.37     14.29 o
   6   2   4       85.73      103.08      6.08 o
   7   2   4        2.55        1.66      5.67 <
   8   2   4      583.87      587.78      8.93 o
   9   2   4      732.14      730.29     10.22 o
  10   2   4      964.94      971.25     11.89 o
  11   2   4      961.72      951.19     13.00 o
  12   2   4      296.01      309.64     11.10 o
  13   2   4     1723.19     1727.90     18.19 o
  14   2   4       15.14       11.92     10.28 <
  15   2   4       33.01       35.31     13.69 <
  16   2   4     1073.93     1054.72     21.96 o
  17   2   4        3.81        0.58     17.70 <
   1   3   4     1612.46     1601.83      8.91 o
   2   3   4      789.81      737.30      7.14 o
   3   3   4     3012.84     3213.61     10.48 o
   4   3   4       28.71       19.23      5.06 o
   5   3   4        5.05       11.47      5.95 <
   6   3   4      236.54      256.96      6.83 o
   7   3   4       28.02       12.10      6.56 <
   8   3   4      468.27      485.49      8.67 o
   9   3   4        9.94        6.02     14.81 <
  10   3   4     2781.86     2788.51     18.00 o
  11   3   4     2491.32     2507.15     18.05 o
  12   3   4        7.91       15.32      9.81 <
  13   3   4      385.82      390.33     12.20 o
  14   3   4       73.70       73.97     11.55 o
  15   3   4      218.04      215.87     13.80 o
  16   3   4      206.61      215.31     16.88 o
   0   4   4     1563.01     1649.81     15.23 o
   1   4   4      125.66      108.13      5.45 o
   2   4   4     2113.04     2148.11     11.03 o
   3   4   4     3126.79     3165.05     12.19 o
   4   4   4     2218.36     2243.18     10.61 o
   5   4   4     2563.56     2564.27     12.62 o
   6   4   4     1880.63     1897.55     11.87 o
   7   4   4      465.16      404.93      7.86 o
   8   4   4      213.96      203.09      7.72 o
   9   4   4      142.68      134.40      8.66 o
  10   4   4     2229.74     2251.47     16.84 o
  11   4   4      177.84      163.57      9.83 o
  12   4   4     1950.95     1906.72     17.23 o
  13   4   4      366.72      356.10     12.37 o
  14   4   4     1208.36     1240.86     18.35 o
  15   4   4        5.03        5.03     25.26 <
  16   4   4      801.07      765.73     19.33 o
   1   5   4     4134.05     4040.92     14.56 o
   2   5   4      100.41      106.63      5.86 o
   3   5   4      151.37      158.70      5.82 o
   4   5   4     5568.61     5567.18     15.22 o
   5   5   4     1935.08     1941.27     11.16 o
   6   5   4     9025.44     9038.31     23.18 o
   7   5   4        0.99        1.13      6.59 <
   8   5   4      332.19      320.65      8.63 o
   9   5   4     2760.94     2874.47     16.46 o
  10   5   4      206.18      192.29     10.24 o
  11   5   4      453.90      467.53     11.54 o
  12   5   4      100.49       94.87     10.26 o
  13   5   4       82.09       75.62     11.40 o
  14   5   4      231.07      214.39     14.01 o
  15   5   4     1020.31     1045.92     18.37 o
  16   5   4      604.22      589.72     18.74 o
   0   6   4     6348.32     6266.44     27.18 o
   1   6   4      890.02      850.34      8.54 o
   2   6   4    11565.74    11746.42     23.19 o
   3   6   4     1061.84     1046.98      8.13 o
   4   6   4     3257.26     3246.49     12.27 o
   5   6   4      904.33      878.86      8.87 o
   6   6   4     4960.38     4997.72     18.91 o
   7   6   4       25.90       19.25      7.72 <
   8   6   4     2271.57     2311.33     15.82 o
   9   6   4      425.33      437.91      9.22 o
  10   6   4      403.18      378.74     10.41 o
  11   6   4      107.35      112.39      9.91 o
  12   6   4      174.30      167.29     10.70 o
  13   6   4       62.97       50.68     11.67 o
  14   6   4      235.80      237.15     13.88 o
  15   6   4       64.00       63.39     13.95 o
  16   6   4       52.47       63.69     15.94 o
   1   7   4     4511.94     4494.51     14.86 o
   2   7   4     2555.52     2524.89     12.04 o
   3   7   4       44.75       41.85      5.74 o
   4   7   4     2637.29     2644.67     12.18 o
   5   7   4       40.21       20.01      5.88 o
   6   7   4      227.12      183.43      8.23 o
   7   7   4     2985.28     2954.94     16.16 o
   8   7   4     3145.52     3228.72     18.44 o
   9   7   4        2.14        4.20     10.57 <
  10   7   4     1904.08     1915.60     16.07 o
  11   7   4      687.55      714.50     13.43 o
  12   7   4      112.79      126.16     10.46 o
  13   7   4     2342.16     2355.47     21.27 o
  14   7   4      112.58      116.77     13.21 o
  15   7   4      987.35     1005.42     19.57 o
  16   7   4       79.63       86.98     16.99 o
   0   8   4     1093.55     1014.91     13.99 o
   1   8   4     6830.92     6722.85     22.71 o
   2   8   4      633.50      634.41      9.20 o
   3   8   4      136.98      130.26      8.04 o
   4   8   4       42.11       30.86      6.56 o
   5   8   4     1157.15     1179.54     10.88 o
   6   8   4     1916.22     1904.63     12.96 o
   7   8   4       30.06       22.81      7.87 <
   8   8   4     4932.47     5117.19     22.72 o
   9   8   4     2620.51     2692.01     18.05 o
  10   8   4     2873.93     2900.58     20.45 o
  11   8   4       31.01       26.43     10.39 <
  12   8   4      843.42      891.62     14.40 o
  13   8   4      522.48      532.69     14.03 o
  14   8   4     2175.12     2220.10     23.30 o
  15   8   4        1.00        8.59     15.73 <
   1   9   4     3353.47     3256.58     18.94 o
   2   9   4      805.11      775.92     12.00 o
   3   9   4      374.91      386.31      8.55 o
   4   9   4     2462.24     2413.70     13.54 o
   5   9   4     1717.63     1737.51     14.43 o
   6   9   4     5191.99     5271.06     21.30 o
   7   9   4       15.50       21.75      8.06 <
   8   9   4       30.55       39.35      9.08 o
   9   9   4     4526.02     4502.90     22.64 o
  10   9   4       21.73       25.00     10.11 <
  11   9   4      323.37      299.96     11.21 o
  12   9   4       28.31       31.23     10.47 <
  13   9   4      263.51      279.59     12.26 o
  14   9   4      398.10      402.94     15.48 o
  15   9   4      478.77      509.56     17.06 o
   0  10   4     8108.45     7758.85     39.87 o
   1  10   4      108.78       94.02      9.59 o
   2  10   4     2717.15     2786.46     18.69 o
   3  10   4     3048.60     3095.32     18.23 o
   4  10   4     1103.27     1073.21     12.14 o
   5  10   4     2348.74     2324.25     15.24 o
   6  10   4     4439.88     4526.56     19.30 o
   7  10   4      139.29      134.42      9.31 o
   8  10   4     7668.91     7812.99     30.24 o
   9  10   4       24.91       25.19      9.65 <
  10  10   4       64.06       64.92     10.61 o
  11  10   4      225.23      228.97     11.31 o
  12  10   4      205.15      198.05     11.58 o
  13  10   4     1059.79     1128.43     17.35 o
  14  10   4      434.72      425.68     15.73 o
  15  10   4       19.86       15.15     14.57 <
   1  11   4       49.16       48.32      9.49 o
   2  11   4        0.27        3.93      8.50 <
   3  11   4      183.60      184.87     10.32 o
   4  11   4       38.46       31.35      9.30 o
   5  11   4      208.85      206.62      8.34 o
   6  11   4      492.64      498.07     10.27 o
   7  11   4       64.65       60.82      8.97 o
   8  11   4       24.52       39.01     10.15 o
   9  11   4       33.56       53.97     10.31 o
  10  11   4      319.80      299.64     11.17 o
  11  11   4      198.28      186.31     11.24 o
  12  11   4       86.84       80.11     11.82 o
  13  11   4      356.86      324.14     13.61 o
  14  11   4       28.10       28.81     13.67 <
   0  12   4     1467.97     1469.79     22.83 o
   1  12   4     1805.62     1728.96     16.79 o
   2  12   4       44.77       40.14      9.87 o
   3  12   4      509.71      514.85     13.53 o
   4  12   4       12.52        5.02      8.64 <
   5  12   4     1184.31     1165.18     13.29 o
   6  12   4     5135.40     5162.87     24.39 o
   7  12   4       17.72       20.43      9.18 <
   8  12   4     5923.13     5877.66     25.52 o
   9  12   4       35.22       52.18     10.15 o
  10  12   4      606.98      632.68     14.61 o
  11  12   4      304.85      301.84     12.65 o
  12  12   4     1206.10     1196.24     18.42 o
  13  12   4      887.75      937.19     18.24 o
  14  12   4     1528.00     1556.41     23.61 o
   1  13   4      375.35      368.91     11.85 o
   2  13   4      242.06      223.11     11.21 o
   3  13   4      708.33      697.73     13.59 o
   4  13   4       10.48       14.73      9.21 <
   5  13   4      111.82       95.59     10.95 o
   6  13   4       13.41       17.33      9.40 <
   7  13   4      261.30      265.63     11.05 o
   8  13   4      380.71      360.20     11.91 o
   9  13   4       14.19       17.46     10.40 <
  10  13   4     1075.45     1101.73     16.52 o
  11  13   4      806.91      818.39     15.67 o
  12  13   4        3.74        7.07     11.40 <
  13  13   4      201.28      233.70     15.18 o
   0  14   4     2731.07     2682.97     29.74 o
   1  14   4        8.34        0.31      9.51 <
   2  14   4     1218.27     1189.57     15.85 o
   3  14   4     2653.40     2640.85     20.99 o
   4  14   4      300.34      297.92     12.39 o
   5  14   4       71.05       68.82     10.56 o
   6  14   4     6387.95     6442.33     29.34 o
   7  14   4      230.35      246.07     11.05 o
   8  14   4     1442.67     1394.39     17.68 o
   9  14   4      467.96      471.31     14.04 o
  10  14   4      290.66      293.81     13.42 o
  11  14   4      825.21      810.40     17.42 o
  12  14   4       33.18       39.61     13.61 <
  13  14   4      396.80      395.20     17.22 o
   1  15   4     3172.64     3124.70     23.07 o
   2  15   4        1.94       13.34     10.24 <
   3  15   4      116.35       89.07     11.42 o
   4  15   4     2398.61     2387.18     21.22 o
   5  15   4      251.97      248.81     12.95 o
   6  15   4     2831.73     2865.03     23.03 o
   7  15   4      935.37      948.53     16.41 o
   8  15   4      312.66      313.55     14.28 o
   9  15   4     1168.11     1132.64     17.80 o
  10  15   4       14.41       19.58     11.56 <
  11  15   4      226.97      221.90     15.72 o
  12  15   4        6.89        6.56     16.53 <
   0  16   4      329.04      294.97     18.43 o
   1  16   4     2280.06     2226.39     20.90 o
   2  16   4       40.76       36.58     11.81 o
   3  16   4       65.15       63.55     12.62 o
   4  16   4      402.69      410.44     15.00 o
   5  16   4     2670.21     2679.60     25.15 o
   6  16   4     1401.09     1382.80     19.39 o
   7  16   4       30.58       24.30     12.18 <
   8  16   4     2785.16     2916.19     24.55 o
   9  16   4      266.18      237.38     13.74 o
  10  16   4     1788.15     1846.23     23.02 o
  11  16   4      737.77      744.47     18.50 o
   1  17   4       71.80       84.66     13.35 o
   2  17   4      302.92      283.50     14.75 o
   3  17   4      777.32      738.91     17.36 o
   4  17   4       24.89       31.13     13.68 <
   5  17   4       68.12       62.03     13.48 o
   6  17   4      239.59      202.97     13.52 o
   7  17   4      237.86      229.88     13.71 o
   8  17   4      866.28      821.48     16.44 o
   9  17   4        0.41       15.65     12.51 <
  10  17   4     1019.76     1119.10     20.66 o
  11  17   4      840.85      897.41     19.67 o
   0  18   4     1154.32     1117.74     29.84 o
   1  18   4      501.89      472.84     17.73 o
   2  18   4     1401.25     1394.46     22.87 o
   3  18   4      108.10      113.85     15.39 o
   4  18   4     2505.59     2429.80     25.57 o
   5  18   4      291.08      265.84     15.51 o
   6  18   4      375.89      409.05     16.12 o
   7  18   4      108.45      121.76     12.68 o
   8  18   4      129.88      123.41     13.37 o
   9  18   4      147.81      144.82     13.99 o
  10  18   4      368.87      378.60     16.42 o
   1  19   4      394.31      403.05     18.16 o
   2  19   4        9.49        5.82     28.12 <
   3  19   4      269.43      262.02     17.09 o
   4  19   4     1390.57     1407.63     23.79 o
   5  19   4      118.78      120.11     16.06 o
   6  19   4     1246.34     1241.76     23.25 o
   7  19   4       62.77       66.92     15.87 o
   8  19   4       76.71       79.43     14.95 o
   0  20   4      422.69      427.70     27.00 o
   1  20   4      112.96      103.54     16.42 o
   2  20   4      219.13      213.99     17.19 o
   3  20   4      826.22      873.76     21.47 o
   4  20   4     1184.33     1191.26     23.33 o
   5  20   4       59.54       67.82     17.37 o
   6  20   4       16.88       26.94     16.92 <
   7  20   4        7.95       19.61     17.35 <
   1  21   4      388.89      403.06     19.22 o
   2  21   4       17.48       24.23     16.35 <
   3  21   4       13.31       20.38     22.49 <
   4  21   4      239.91      237.51     18.47 o
   5  21   4        5.37        9.61     92.00 <
   0  22   4     1263.01     1264.70     36.14 o
   1  22   4     1283.55     1348.34     25.86 o
   2  22   4     3290.25     3359.13     35.11 o
   1   0   5       10.77        7.29      7.47 <
   2   0   5    14188.01    14291.88     34.56 o
   3   0   5      954.82      981.05     10.79 o
   4   0   5      703.06      738.34     11.40 o
   5   0   5     1076.91     1200.80     14.84 o
   6   0   5      822.31      831.55     15.13 o
   7   0   5     9623.96     9621.81     40.07 o
   8   0   5     2728.00     2740.39     22.17 o
   9   0   5     2976.73     3083.82     21.46 o
  10   0   5       19.11       12.16      9.29 <
  11   0   5     2746.99     2664.93     21.69 o
  12   0   5     5071.25     5053.09     32.04 o
  13   0   5      367.05      386.75     18.64 o
  14   0   5      328.57      349.05     19.34 o
  15   0   5       20.20       36.20     21.91 <
  16   0   5      401.48      439.14     26.48 o
   0   1   5     3955.28     3882.68     21.44 o
   1   1   5     2031.55     2032.29     10.71 o
   2   1   5       13.87       14.60     32.21 <
   3   1   5      288.41      290.54      5.99 o
   4   1   5      886.75      956.44      8.84 o
   5   1   5      148.73      157.56      6.93 o
   6   1   5        0.97        3.05      6.90 <
   7   1   5       10.27       12.24      6.81 <
   8   1   5       34.37       24.16      7.84 o
   9   1   5      153.53      144.85      7.94 o
  10   1   5       15.29       16.62     12.15 <
  11   1   5      252.11      240.21      9.27 o
  12   1   5      313.38      335.39     11.17 o
  13   1   5      200.60      194.92     11.20 o
  14   1   5       21.98       39.47     15.00 <
  15   1   5        1.53       19.14     15.66 <
  16   1   5       72.70       58.35     18.01 o
   1   2   5     1323.98     1293.55      9.83 o
   2   2   5     5700.02     5699.25     16.89 o
   3   2   5     1418.56     1410.67      8.68 o
   4   2   5       70.18       57.36      5.42 o
   5   2   5     8406.85     8175.26     20.22 o
   6   2   5      299.48      262.77      7.24 o
   7   2   5     3462.40     3457.13     15.59 o
   8   2   5     1024.44     1004.39     11.28 o
   9   2   5     6691.49     6670.72     24.63 o
  10   2   5        4.46        2.60     25.83 <
  11   2   5      687.14      687.87     11.82 o
  12   2   5     1084.25     1071.01     15.04 o
  13   2   5       97.70       93.47     11.11 o
  14   2   5      284.06      264.37     12.20 o
  15   2   5       54.71       57.71     13.60 o
  16   2   5      551.64      558.35     19.44 o
   0   3   5      121.18      152.81     10.49 o
   1   3   5      232.41      254.62      7.57 o
   2   3   5      845.67      846.40      9.86 o
   3   3   5     5161.49     5223.91     15.32 o
   4   3   5     1964.91     1981.40     10.97 o
   5   3   5     2048.29     2050.07     11.63 o
   6   3   5     1315.33     1348.81     11.23 o
   7   3   5     2640.60     2557.27     14.02 o
   8   3   5        0.92        8.08      7.16 <
   9   3   5      330.06      326.38      9.54 o
  10   3   5       39.11       35.66      8.61 o
  11   3   5      641.12      605.33     12.40 o
  12   3   5      626.30      648.16     13.83 o
  13   3   5      124.68      122.07     11.39 o
  14   3   5      422.58      403.01     13.76 o
  15   3   5      195.53      195.01     13.83 o
   1   4   5      677.24      682.24      8.97 o
   2   4   5       52.04       60.11      7.54 o
   3   4   5     1065.89     1034.54      9.57 o
   4   4   5       67.70       72.12      6.75 o
   5   4   5      674.90      727.68      9.16 o
   6   4   5        9.40        4.19     13.36 <
   7   4   5     5424.15     5512.71     19.39 o
   8   4   5       91.40       89.61      7.80 o
   9   4   5     3941.71     3932.59     18.76 o
  10   4   5      212.21      222.94      9.95 o
  11   4   5     5592.12     5596.62     26.50 o
  12   4   5       37.76       52.09     11.07 o
  13   4   5      463.05      431.92     13.39 o
  14   4   5        0.55        8.88     13.25 <
  15   4   5     1163.88     1219.60     19.82 o
   0   5   5    15192.07    15581.28     46.10 o
   1   5   5      730.85      719.78      9.99 o
   2   5   5       85.85       71.11      7.65 o
   3   5   5       40.32       38.16      7.06 o
   4   5   5     1205.56     1091.19      9.64 o
   5   5   5     1119.43     1070.21      9.88 o
   6   5   5       91.11       77.44      7.04 o
   7   5   5      332.44      317.89      8.35 o
   8   5   5      666.76      674.52     10.08 o
   9   5   5      623.90      593.36     10.49 o
  10   5   5     2757.98     2688.81     19.88 o
  11   5   5     1760.48     1729.06     17.00 o
  12   5   5       32.40       42.56     10.27 o
  13   5   5      887.16      889.94     15.82 o
  14   5   5     1121.99     1223.89     17.97 o
  15   5   5        1.83       11.27     16.87 <
   1   6   5     3629.62     3721.79     17.38 o
   2   6   5     1457.75     1424.56     11.52 o
   3   6   5     3729.57     3844.94     15.95 o
   4   6   5       52.38       33.14     23.13 <
   5   6   5     3623.48     3539.86     16.25 o
   6   6   5       44.69       35.51      6.74 o
   7   6   5      721.57      718.00     10.00 o
   8   6   5       39.00       30.49      8.72 o
   9   6   5     1963.50     1964.08     15.22 o
  10   6   5       26.96       25.95      9.60 <
  11   6   5       28.55       31.69     10.88 <
  12   6   5      104.73      112.50     11.04 o
  13   6   5      587.96      578.55     14.65 o
  14   6   5       34.46       36.92     13.54 <
  15   6   5        1.38        7.60     13.87 <
   0   7   5    14843.36    14706.39     45.45 o
   1   7   5       16.99       13.53     23.34 <
   2   7   5       37.21       31.47      6.72 o
   3   7   5     3581.47     3709.65     15.82 o
   4   7   5     1792.92     1900.27     12.02 o
   5   7   5      983.63     1023.29     10.21 o
   6   7   5      325.90      349.70      8.87 o
   7   7   5     1909.18     1867.62     15.26 o
   8   7   5       62.30       55.16      9.06 o
   9   7   5      265.10      262.91     10.08 o
  10   7   5     6885.69     7010.69     28.42 o
  11   7   5      164.66      184.35     11.50 o
  12   7   5       10.84       10.59     13.89 <
  13   7   5      304.84      321.28     13.29 o
  14   7   5      615.77      586.87     16.45 o
  15   7   5      168.55      168.79     15.99 o
   1   8   5     4408.17     4322.76     18.75 o
   2   8   5       18.33       23.93      7.22 o
   3   8   5     1742.21     1715.46     11.84 o
   4   8   5       30.27       30.85      7.92 o
   5   8   5      936.73      967.71     10.61 o
   6   8   5      602.17      605.05     10.57 o
   7   8   5     1065.93      996.58     12.38 o
   8   8   5        8.04        1.61      7.33 <
   9   8   5        2.37       12.12      8.97 <
  10   8   5      115.27      119.92     10.79 o
  11   8   5     1234.43     1272.53     16.47 o
  12   8   5      323.21      343.64     12.27 o
  13   8   5      612.15      627.53     15.22 o
  14   8   5      156.26      152.58     14.33 o
   0   9   5     2941.03     2766.47     32.69 o
   1   9   5      495.45      475.56     14.12 o
   2   9   5      354.73      334.25      8.40 o
   3   9   5      429.88      386.96     10.56 o
   4   9   5       63.51       50.46      9.26 o
   5   9   5      532.85      528.54     10.49 o
   6   9   5       57.01       63.99      8.66 o
   7   9   5       12.29       12.58      8.01 <
   8   9   5       53.91       55.32      9.45 o
   9   9   5       63.10       69.42     10.06 o
  10   9   5       45.86       40.35     10.75 o
  11   9   5      948.53      990.85     15.56 o
  12   9   5        2.05        8.81     16.06 <
  13   9   5      735.03      753.52     16.94 o
  14   9   5      690.01      708.13     18.89 o
   1  10   5     9661.94     9496.80     36.21 o
   2  10   5     1374.33     1295.57     15.13 o
   3  10   5     3654.88     3657.50     24.27 o
   4  10   5      125.07      127.30     10.80 o
   5  10   5     1569.33     1555.79     14.34 o
   6  10   5      239.59      238.24      9.89 o
   7  10   5        2.58        6.75      8.51 <
   8  10   5      241.50      241.48     10.10 o
   9  10   5        3.60       -3.48     20.40 <
  10  10   5      459.21      484.85     13.79 o
  11  10   5      120.04      123.54     12.42 o
  12  10   5      373.99      397.56     14.73 o
  13  10   5      975.23     1005.67     18.67 o
  14  10   5      129.24      145.32     16.03 o
   0  11   5     3090.59     3165.24     36.80 o
   1  11   5      149.56      156.85     11.87 o
   2  11   5      454.07      421.25     15.11 o
   3  11   5     1930.39     1900.98     19.45 o
   4  11   5       24.12       27.87     10.50 <
   5  11   5      369.29      364.27     11.25 o
   6  11   5       86.43       80.93      9.96 o
   7  11   5     1132.72     1231.92     15.95 o
   8  11   5      430.38      449.70     13.08 o
   9  11   5      326.49      311.11     12.51 o
  10  11   5      475.25      478.42     14.32 o
  11  11   5       32.73       44.21     12.84 o
  12  11   5       45.47       48.30     13.67 o
  13  11   5       14.14        3.83     13.63 <
   1  12   5     1766.80     1674.63     19.40 o
   2  12   5     3632.89     3613.51     28.29 o
   3  12   5     1741.62     1724.49     19.37 o
   4  12   5        2.90       -0.38     10.70 <
   5  12   5        2.16        4.80     12.07 <
   6  12   5      581.39      574.59     12.81 o
   7  12   5      143.99      145.26     11.03 o
   8  12   5     1563.52     1577.43     18.19 o
   9  12   5       15.35       21.57     11.60 <
  10  12   5        0.10        7.04     10.77 <
  11  12   5     1433.12     1479.16     21.60 o
  12  12   5     1093.67     1115.06     21.90 o
  13  12   5     1146.24     1172.30     25.38 o
   0  13   5     1762.16     1626.92     30.89 o
   1  13   5      323.80      317.86     15.19 o
   2  13   5      247.81      228.32     14.57 o
   3  13   5     1225.75     1245.07     18.29 o
   4  13   5      326.41      331.23     13.99 o
   5  13   5       80.36       90.20     12.83 o
   6  13   5        3.42        1.00     21.25 <
   7  13   5      838.11      805.23     15.46 o
   8  13   5        3.18        4.61     19.94 <
   9  13   5      103.35      104.27     13.07 o
  10  13   5      106.22      134.22     14.64 o
  11  13   5       11.23       14.14     21.67 <
  12  13   5       86.41       90.59     17.43 o
   1  14   5     6323.96     6280.58     37.77 o
   2  14   5     2179.78     2190.63     24.66 o
   3  14   5     2076.87     2103.27     24.44 o
   4  14   5      166.69      152.26     14.62 o
   5  14   5     1672.28     1632.72     22.97 o
   6  14   5        3.97       16.20     27.66 <
   7  14   5       51.98       48.69     12.31 o
   8  14   5      399.72      391.58     14.29 o
   9  14   5       93.94       85.68     13.45 o
  10  14   5       43.74       42.77     15.67 <
  11  14   5        5.34        6.72     15.49 <
  12  14   5     1658.32     1710.70     25.10 o
   0  15   5       32.06       16.56     19.25 <
   1  15   5      969.54      950.87     19.77 o
   2  15   5       85.78       78.73     14.56 o
   3  15   5        5.67       10.89     12.65 <
   4  15   5     1175.21     1145.12     21.03 o
   5  15   5      254.55      255.61     15.79 o
   6  15   5       12.35       18.77     15.24 <
   7  15   5       36.76       51.04     13.56 o
   8  15   5       13.25        8.91     25.53 <
   9  15   5       67.67       87.99     13.78 o
  10  15   5       95.69      107.50     16.41 o
  11  15   5      307.78      326.68     16.96 o
   1  16   5     1783.26     1712.41     23.86 o
   2  16   5       20.05       10.98     14.11 <
   3  16   5     1007.49      985.23     20.71 o
   4  16   5      107.61      122.15     15.59 o
   5  16   5        7.04        5.32     16.41 <
   6  16   5      281.56      279.44     16.77 o
   7  16   5      528.45      529.85     17.62 o
   8  16   5       34.60       26.25     16.70 <
   9  16   5        7.69       13.29     14.39 <
  10  16   5      161.21      179.74     16.55 o
   0  17   5     1298.44     1143.34     30.91 o
   1  17   5       27.14        4.69     14.26 <
   2  17   5       50.85       38.90     15.28 <
   3  17   5     1345.27     1349.64     23.16 o
   4  17   5      316.03      324.38     16.90 o
   5  17   5      800.48      841.94     20.32 o
   6  17   5      442.05      425.01     18.32 o
   7  17   5      255.83      260.46     16.98 o
   8  17   5       72.18       70.86     16.64 o
   9  17   5       48.41       46.35     16.19 <
   1  18   5     2666.20     2779.22     30.28 o
   2  18   5      732.93      756.69     20.48 o
   3  18   5      617.25      596.78     19.66 o
   4  18   5        7.10       13.17     15.78 <
   5  18   5     1349.78     1432.82     24.66 o
   6  18   5      158.63      137.46     17.09 o
   7  18   5      209.30      199.73     17.86 o
   8  18   5      200.35      241.16     19.02 o
   0  19   5     2205.23     2231.66     40.46 o
   1  19   5      225.67      225.98     17.38 o
   2  19   5      150.32      140.36     17.04 o
   3  19   5       10.60       -7.91     15.00 <
   4  19   5      153.17      148.18     17.62 o
   5  19   5      258.07      255.39     18.58 o
   6  19   5        2.99        8.61     21.07 <
   1  20   5        8.69        0.95     17.81 <
   2  20   5      552.04      568.71     20.75 o
   3  20   5      135.45      139.52     18.37 o
   4  20   5       65.76       59.27     18.51 o
   0  21   5      223.44      241.08     39.24 o
   0   0   6     4563.45     4466.80     34.10 o
   1   0   6      970.31      978.27     12.86 o
   2   0   6     1602.66     1666.21     15.37 o
   3   0   6     1114.50     1099.37     14.69 o
   4   0   6      680.87      675.56     12.40 o
   5   0   6      214.11      187.92     10.39 o
   6   0   6      922.93      934.56     14.50 o
   7   0   6      702.43      702.96     15.18 o
   8   0   6    10096.39     9980.22     38.81 o
   9   0   6     3528.18     3643.27     24.30 o
  10   0   6      347.62      343.58     12.65 o
  11   0   6      353.12      347.09     14.34 o
  12   0   6     2197.36     2292.98     26.08 o
  13   0   6      445.08      452.13     18.62 o
  14   0   6     1238.17     1250.58     27.24 o
   1   1   6      576.72      565.64      8.22 o
   2   1   6      859.77      845.10      9.30 o
   3   1   6     1169.07     1199.28     10.74 o
   4   1   6       78.45       83.51      7.24 o
   5   1   6      124.79      123.50      6.79 o
   6   1   6      365.68      376.72      7.88 o
   7   1   6     1214.68     1180.61     11.67 o
   8   1   6      182.38      175.05      8.81 o
   9   1   6     1514.48     1563.39     13.40 o
  10   1   6     1023.86     1003.05     11.62 o
  11   1   6        3.26        4.77      9.65 <
  12   1   6      217.85      224.32     10.55 o
  13   1   6     1499.13     1552.39     17.25 o
  14   1   6       13.41       17.39     54.12 <
   0   2   6     4797.54     4767.28     27.61 o
   1   2   6      265.02      241.30      7.79 o
   2   2   6     3566.73     3646.20     15.82 o
   3   2   6      571.87      557.13      9.37 o
   4   2   6      173.85      198.96      7.01 o
   5   2   6     8508.86     8452.35     21.07 o
   6   2   6     4607.40     4764.70     17.55 o
   7   2   6      455.07      465.84      9.08 o
   8   2   6     2669.72     2701.90     16.63 o
   9   2   6        0.11       -1.75      7.70 <
  10   2   6      255.28      267.19     10.10 o
  11   2   6       85.72       87.86      9.57 o
  12   2   6       58.19       46.37     10.48 o
  13   2   6      100.41      109.47     11.54 o
  14   2   6      503.55      538.85     13.89 o
   1   3   6       98.94      101.86      8.39 o
   2   3   6      502.61      492.54      9.54 o
   3   3   6     1039.83     1074.87     10.99 o
   4   3   6      221.55      188.64      7.04 o
   5   3   6       67.32       63.27      7.03 o
   6   3   6     1557.24     1667.23     13.08 o
   7   3   6     6662.81     6624.51     22.61 o
   8   3   6      157.53      153.15      8.51 o
   9   3   6        1.18        5.74     74.27 <
  10   3   6       82.93       96.18      9.53 o
  11   3   6        0.04       -1.31      9.95 <
  12   3   6      144.75      119.66     11.33 o
  13   3   6      417.26      417.42     13.19 o
  14   3   6       86.08       83.21     12.59 o
   0   4   6     2242.19     2210.65     24.42 o
   1   4   6      661.20      615.32     11.88 o
   2   4   6     1543.46     1616.65     14.42 o
   3   4   6      565.57      569.21     10.94 o
   4   4   6      226.86      224.24      8.97 o
   5   4   6     1691.09     1671.91     12.57 o
   6   4   6     2592.38     2524.24     15.60 o
   7   4   6      104.78      109.87      8.38 o
   8   4   6     1306.25     1377.48     13.11 o
   9   4   6     1675.92     1634.88     14.21 o
  10   4   6      879.03      920.47     13.01 o
  11   4   6      555.75      565.38     13.30 o
  12   4   6      145.14      144.62     11.97 o
  13   4   6       74.73       83.95     12.07 o
  14   4   6     1628.89     1605.65     19.44 o
   1   5   6     2468.37     2387.62     18.28 o
   2   5   6      984.82      957.26     12.47 o
   3   5   6     4292.67     4389.53     21.83 o
   4   5   6      324.82      351.44     11.30 o
   5   5   6      176.65      172.98      8.42 o
   6   5   6      384.17      377.14      9.71 o
   7   5   6      875.09      864.70     11.30 o
   8   5   6      272.23      290.96      9.31 o
   9   5   6     2446.64     2477.72     18.47 o
  10   5   6      865.94      874.49     15.29 o
  11   5   6        8.72       15.12     11.90 <
  12   5   6       80.74       84.54     13.06 o
  13   5   6      178.76      172.54     14.25 o
  14   5   6        3.32        2.50     12.81 <
   0   6   6     1213.96     1206.89     17.90 o
   1   6   6     1829.52     1802.26     14.50 o
   2   6   6     6449.23     6284.51     23.61 o
   3   6   6       10.15        5.53     11.22 <
   4   6   6     1261.17     1280.38     14.24 o
   5   6   6     2357.16     2414.42     16.56 o
   6   6   6     2353.02     2292.34     16.06 o
   7   6   6       16.42       24.11     11.63 <
   8   6   6       92.23       72.99      8.85 o
   9   6   6       73.50       75.52      9.89 o
  10   6   6      642.60      648.65     14.57 o
  11   6   6        0.07        5.78     10.21 <
  12   6   6      152.10      140.98     13.48 o
  13   6   6       59.55       67.84     14.38 o
  14   6   6      188.28      192.47     16.57 o
   1   7   6       12.04       11.26      7.65 <
   2   7   6        5.04        1.42     11.83 <
   3   7   6      553.90      564.33     11.54 o
   4   7   6     1318.98     1314.74     15.74 o
   5   7   6        0.97       10.19      9.20 <
   6   7   6     3818.22     3765.56     20.54 o
   7   7   6     3041.55     3178.27     19.01 o
   8   7   6       32.24       31.91     10.71 <
   9   7   6      196.60      174.79     10.02 o
  10   7   6       55.22       44.69     12.21 o
  11   7   6       22.44       32.44     12.76 <
  12   7   6        5.13       13.29     14.46 <
  13   7   6      111.63      125.95     15.47 o
   0   8   6      501.53      477.09     20.75 o
   1   8   6      748.72      748.35     13.30 o
   2   8   6      109.32       86.12     11.43 o
   3   8   6       52.09       56.99     10.69 o
   4   8   6     5831.45     5798.70     26.08 o
   5   8   6     8051.78     8163.45     32.03 o
   6   8   6       10.99       17.07      9.21 <
   7   8   6      161.89      163.55     10.98 o
   8   8   6      952.51      974.02     14.98 o
   9   8   6      133.30      123.51     10.81 o
  10   8   6     1375.78     1392.61     19.65 o
  11   8   6        2.67        9.67     16.00 <
  12   8   6     3516.19     3591.19     31.13 o
  13   8   6        9.71        8.18     14.95 <
   1   9   6     1235.80     1247.23     18.94 o
   2   9   6      495.61      472.86     15.45 o
   3   9   6     4794.37     4700.49     28.01 o
   4   9   6       15.69       20.46     11.67 <
   5   9   6       90.54      102.01     12.17 o
   6   9   6      147.54      131.10     11.34 o
   7   9   6      161.95      151.69     11.65 o
   8   9   6      171.14      161.65     12.45 o
   9   9   6      716.81      741.46     15.60 o
  10   9   6      763.95      778.26     17.70 o
  11   9   6        7.93        6.21     13.69 <
  12   9   6       89.53       86.09     16.35 o
  13   9   6      259.71      275.29     16.90 o
   0  10   6      291.08      264.07     20.26 o
   1  10   6      772.65      742.20     16.87 o
   2  10   6     3289.32     3253.99     27.30 o
   3  10   6     1090.98     1103.50     19.20 o
   4  10   6     4162.46     4176.00     30.63 o
   5  10   6     2333.55     2323.83     24.57 o
   6  10   6      339.13      324.92     13.60 o
   7  10   6        0.91        1.68     14.69 <
   8  10   6        4.38        4.38     10.77 <
   9  10   6     1505.06     1509.47     19.47 o
  10  10   6      792.97      817.15     19.86 o
  11  10   6      867.33      881.86     20.87 o
  12  10   6      869.82      866.49     25.12 o
   1  11   6       36.79       19.99     11.88 <
   2  11   6       12.99       11.32     12.26 <
   3  11   6        2.03        4.15     12.04 <
   4  11   6        0.05       14.55     13.13 <
   5  11   6       51.83       55.49     13.89 o
   6  11   6       35.49       34.61     13.54 <
   7  11   6     2414.77     2396.00     23.38 o
   8  11   6        0.40        5.52     11.75 <
   9  11   6      107.82      114.99     14.09 o
  10  11   6       56.91       57.18     16.20 o
  11  11   6       21.87       24.27     15.96 <
  12  11   6       23.35        4.78     14.70 <
   0  12   6      207.68      182.93     20.63 o
   1  12   6      647.72      633.71     16.96 o
   2  12   6     1698.85     1681.46     22.71 o
   3  12   6      869.89      815.63     18.63 o
   4  12   6     1874.42     1863.99     23.84 o
   5  12   6     3803.11     3699.72     30.58 o
   6  12   6      188.94      176.93     14.86 o
   7  12   6      625.19      606.79     15.94 o
   8  12   6       12.08       15.90     12.94 <
   9  12   6       21.38       37.13     14.57 <
  10  12   6     1168.20     1212.52     23.35 o
  11  12   6      235.33      222.86     18.49 o
   1  13   6      374.77      350.82     16.55 o
   2  13   6       61.62       63.03     14.08 o
   3  13   6        0.01        0.93     12.63 <
   4  13   6      161.34      162.57     15.35 o
   5  13   6      111.86      127.08     15.03 o
   6  13   6      818.99      843.90     19.51 o
   7  13   6       99.78      111.45     14.71 o
   8  13   6       12.40       25.30     16.16 <
   9  13   6      391.92      384.17     16.26 o
  10  13   6       21.42       34.27     17.96 <
  11  13   6       25.11       26.15     92.95 <
   0  14   6      717.59      737.72     26.97 o
   1  14   6      228.14      206.96     16.03 o
   2  14   6     4843.38     4683.69     35.12 o
   3  14   6      626.70      631.66     18.37 o
   4  14   6      764.55      776.94     19.51 o
   5  14   6       93.18      114.95     15.63 o
   6  14   6      817.09      806.77     20.04 o
   7  14   6      174.11      163.85     16.03 o
   8  14   6       19.22       23.34     14.00 <
   9  14   6     1168.62     1200.25     20.93 o
  10  14   6      574.16      588.00     20.06 o
   1  15   6      183.48      169.24     15.97 o
   2  15   6      965.10      967.62     20.84 o
   3  15   6     1730.25     1699.37     24.85 o
   4  15   6        0.04        4.63     15.16 <
   5  15   6       18.72       27.47     15.29 <
   6  15   6        0.10       14.82     16.71 <
   7  15   6     1677.94     1701.54     25.70 o
   8  15   6      269.50      264.43     16.91 o
   9  15   6      864.21      940.28     20.49 o
   0  16   6      738.73      748.65     28.32 o
   1  16   6       40.99       51.65     16.26 o
   2  16   6       17.61       16.79     17.69 <
   3  16   6       74.69       70.10     16.13 o
   4  16   6      865.17      871.80     21.55 o
   5  16   6     2612.31     2686.69     30.24 o
   6  16   6       14.10       18.10     16.48 <
   7  16   6       14.15       13.01     31.27 <
   8  16   6     1272.88     1348.54     25.09 o
   1  17   6      233.10      232.74     17.74 o
   2  17   6       39.10       57.96     16.63 o
   3  17   6      534.27      503.37     19.74 o
   4  17   6      295.18      297.54     18.21 o
   5  17   6       34.37       38.46     17.75 <
   6  17   6      963.80      967.50     22.94 o
   7  17   6     1692.12     1713.76     27.27 o
   0  18   6     1251.73     1307.14     35.21 o
   1  18   6       66.92       79.14     17.63 o
   2  18   6      619.05      571.99     20.51 o
   3  18   6       15.32        7.21     14.18 <
   4  18   6      310.22      300.93     19.54 o
   5  18   6        8.78       15.32     17.88 <
   1  19   6     1186.97     1191.54     25.14 o
   2  19   6       14.59       29.63     18.57 <
   1   0   7    12741.45    12628.75     42.34 o
   2   0   7        0.22        1.78      9.21 <
   3   0   7      270.74      283.11     11.76 o
   4   0   7      531.15      536.93     14.45 o
   5   0   7      516.51      484.87     14.27 o
   6   0   7        8.59        9.69      8.96 <
   7   0   7      615.82      625.41     14.52 o
   8   0   7      224.31      216.40     13.82 o
   9   0   7       52.04       67.89     13.70 o
  10   0   7      137.54      147.48     13.72 o
  11   0   7      692.59      713.02     20.47 o
  12   0   7       52.33       47.75     19.84 <
  13   0   7     1110.07     1118.34     27.44 o
   0   1   7     2978.91     3038.27     22.52 o
   1   1   7      902.93      900.98     11.32 o
   2   1   7       12.56       13.79      7.32 <
   3   1   7       17.40        6.85      6.85 <
   4   1   7      340.56      345.78      9.08 o
   5   1   7       38.90       37.99      7.95 o
   6   1   7       52.38       37.13      7.88 o
   7   1   7       33.85       36.99      8.93 o
   8   1   7       21.46       13.71      9.02 <
   9   1   7        2.54       -0.32      8.67 <
  10   1   7        0.27        2.35     19.32 <
  11   1   7       92.40       95.11     11.77 o
  12   1   7       13.98       13.60     98.04 <
  13   1   7       80.78       75.18     14.68 o
   1   2   7     7998.25     8016.40     27.19 o
   2   2   7       11.31       12.33      8.40 <
   3   2   7      915.54      904.74     12.32 o
   4   2   7      356.06      359.90     10.27 o
   5   2   7       23.12       16.46      8.72 <
   6   2   7       88.54       74.24      8.31 o
   7   2   7     1280.74     1311.24     14.58 o
   8   2   7      514.60      524.89     11.23 o
   9   2   7      110.75       98.71      9.59 o
  10   2   7       64.31       65.67     10.52 o
  11   2   7       66.57       60.13     11.45 o
  12   2   7       27.23       33.65     12.64 <
  13   2   7      934.28      970.50     17.03 o
   0   3   7       61.64       60.48     13.69 o
   1   3   7      665.84      676.26     12.86 o
   2   3   7       37.49       30.10      9.26 o
   3   3   7     2057.24     2050.28     17.53 o
   4   3   7     1396.43     1353.58     15.24 o
   5   3   7       41.75       38.54      9.68 o
   6   3   7       17.23       18.05      8.15 <
   7   3   7       63.78       77.19      9.22 o
   8   3   7       16.24       12.29     10.77 <
   9   3   7       14.60       24.36     10.40 <
  10   3   7       33.01       40.47     11.24 o
  11   3   7     1219.54     1240.18     17.49 o
  12   3   7       89.02      100.64     13.03 o
  13   3   7      716.94      779.43     20.26 o
   1   4   7     3698.67     3689.28     22.98 o
   2   4   7      130.26      108.98     10.36 o
   3   4   7      380.13      353.84     11.76 o
   4   4   7      515.94      475.94     11.75 o
   5   4   7      587.09      619.77     12.55 o
   6   4   7      162.33      167.95      9.73 o
   7   4   7      240.29      234.89      9.77 o
   8   4   7      595.66      613.64     11.90 o
   9   4   7       47.06       35.29     15.81 <
  10   4   7        2.45        5.49     54.64 <
  11   4   7      222.79      232.68     15.54 o
  12   4   7      692.24      722.46     18.13 o
   0   5   7     1061.69     1113.67     21.46 o
   1   5   7     2370.39     2347.53     19.48 o
   2   5   7       15.57        6.05     11.15 <
   3   5   7     2883.97     2990.77     21.66 o
   4   5   7      159.93      143.82     11.00 o
   5   5   7      183.17      182.45     10.47 o
   6   5   7      136.18      123.36      9.23 o
   7   5   7      157.41      129.90      9.36 o
   8   5   7       51.56       46.95      9.80 o
   9   5   7      621.22      644.89     12.33 o
  10   5   7      288.71      286.63     12.68 o
  11   5   7      644.81      667.74     18.25 o
  12   5   7      429.90      430.98     17.98 o
   1   6   7     1569.48     1602.65     17.44 o
   2   6   7      107.65      101.55     10.89 o
   3   6   7     1779.08     1835.48     18.41 o
   4   6   7      292.34      308.35     11.28 o
   5   6   7     1063.07     1177.99     15.19 o
   6   6   7      217.05      204.94     10.21 o
   7   6   7      634.25      632.45     12.47 o
   8   6   7      358.84      331.37     11.56 o
   9   6   7      169.93      193.50     12.90 o
  10   6   7       29.75       34.90     14.18 <
  11   6   7     1217.26     1342.52     22.50 o
  12   6   7      122.15      135.56     18.75 o
   0   7   7      438.50      441.84     21.31 o
   1   7   7     1145.04     1099.37     18.58 o
   2   7   7       12.12        5.49     12.90 <
   3   7   7     3076.68     3020.19     22.36 o
   4   7   7       46.60       60.86     11.25 o
   5   7   7        1.20        4.08     12.31 <
   6   7   7      264.25      275.56     12.46 o
   7   7   7      287.35      273.26     11.59 o
   8   7   7       33.01       36.82     11.24 o
   9   7   7      298.97      288.22     12.85 o
  10   7   7      451.67      445.05     15.84 o
  11   7   7      496.90      479.63     17.02 o
  12   7   7        1.84       -0.92     25.33 <
   1   8   7        1.99       -2.76    142.84 <
   2   8   7      647.05      639.38     17.00 o
   3   8   7     1892.66     1864.46     22.79 o
   4   8   7        2.41       -3.60     12.74 <
   5   8   7     1551.89     1478.80     21.28 o
   6   8   7        1.44       13.38     13.17 <
   7   8   7      301.68      288.05     13.55 o
   8   8   7      371.32      383.66     13.57 o
   9   8   7     2074.27     2117.95     25.90 o
  10   8   7       35.59       29.45     16.43 <
  11   8   7      603.48      640.44     19.92 o
   0   9   7        6.83       -2.99     15.20 <
   1   9   7      762.53      776.85     18.29 o
   2   9   7       17.78       16.34     12.91 <
   3   9   7      426.54      400.63     15.83 o
   4   9   7        5.44        6.70     16.92 <
   5   9   7      167.71      172.78     14.70 o
   6   9   7        6.90        9.27     20.27 <
   7   9   7       15.51       13.86     12.80 <
   8   9   7       16.35       19.90     24.42 <
   9   9   7       74.23       83.58     15.34 o
  10   9   7      125.57      112.90     17.61 o
  11   9   7      698.09      752.34     21.24 o
   1  10   7      276.26      271.59     15.47 o
   2  10   7      256.56      212.89     15.11 o
   3  10   7     2098.11     2115.55     25.04 o
   4  10   7       51.30       64.86     14.35 o
   5  10   7     2186.56     2228.74     25.95 o
   6  10   7      197.21      198.67     15.44 o
   7  10   7     1114.93     1119.08     21.30 o
   8  10   7      193.47      189.45     14.61 o
   9  10   7     2240.83     2293.40     26.65 o
  10  10   7        2.07        3.40    184.49 <
   0  11   7      180.24      210.40     21.13 o
   1  11   7        0.01        7.44     15.24 <
   2  11   7       67.64       55.36     14.55 o
   3  11   7      100.80       90.97     15.24 o
   4  11   7      365.70      353.24     16.54 o
   5  11   7        2.65       10.86     17.27 <
   6  11   7       36.36       18.02     13.73 <
   7  11   7       72.02       84.44     16.06 o
   8  11   7        1.51        4.84     13.42 <
   9  11   7      234.00      254.78     17.05 o
  10  11   7       30.90       34.26     17.25 <
   1  12   7      780.29      791.49     19.12 o
   2  12   7       18.51       18.50     13.22 <
   3  12   7      674.69      656.29     18.96 o
   4  12   7      702.68      679.12     19.23 o
   5  12   7     2119.99     2178.64     26.77 o
   6  12   7       50.51       41.70     16.14 <
   7  12   7      558.31      561.44     19.12 o
   8  12   7      407.50      426.48     17.66 o
   9  12   7     2763.60     2825.96     29.91 o
   0  13   7     1028.20     1036.08     30.62 o
   1  13   7       23.65       29.09     15.45 <
   2  13   7       12.22       13.12     14.78 <
   3  13   7       94.33       95.65     15.71 o
   4  13   7      897.93      894.84     21.00 o
   5  13   7      218.00      234.03     16.88 o
   6  13   7       77.70       79.44     16.58 o
   7  13   7       43.48       40.86     17.35 <
   8  13   7       30.11       31.97     16.77 <
   1  14   7      126.02      113.97     16.32 o
   2  14   7       77.74       72.19     16.09 o
   3  14   7      958.50      948.54     21.81 o
   4  14   7      274.27      290.03     17.57 o
   5  14   7      771.46      779.95     21.18 o
   6  14   7        0.86        0.77     15.87 <
   7  14   7      988.91     1005.39     22.99 o
   0  15   7     1645.85     1696.24     36.37 o
   1  15   7     1069.99     1065.11     23.12 o
   2  15   7        0.56       -3.48     12.15 <
   3  15   7      303.84      305.11     18.85 o
   4  15   7       11.03        5.44     16.21 <
   5  15   7        0.01      -13.36     23.56 <
   6  15   7      179.09      174.85     18.53 o
   1  16   7      230.80      216.92     18.46 o
   2  16   7       59.26       61.61     17.93 o
   3  16   7      308.20      293.34     19.42 o
   4  16   7        3.11       10.30     17.62 <
   0  17   7        9.12        4.66     19.09 <
   1  17   7      268.13      283.93     19.34 o
   2  17   7        8.24       15.78     84.66 <
   0   0   8      340.25      358.79     23.87 o
   1   0   8      148.89      125.71     15.25 o
   2   0   8     1113.50     1075.63     23.28 o
   3   0   8      944.11      911.86     22.87 o
   4   0   8       69.24       82.34     16.81 o
   5   0   8     9704.78     9692.36     50.71 o
   6   0   8     4185.00     4251.47     35.77 o
   7   0   8      956.90      977.46     21.72 o
   8   0   8      185.14      161.35     15.25 o
   9   0   8       20.91       46.48     17.23 <
  10   0   8      544.58      530.36     22.44 o
  11   0   8      777.39      848.99     33.33 o
   1   1   8      302.68      295.01     12.43 o
   2   1   8        0.63        1.18     10.55 <
   3   1   8       29.99       29.64     10.35 <
   4   1   8       24.89       23.68     10.44 <
   5   1   8       17.37       33.46     11.52 <
   6   1   8      406.46      413.97     13.72 o
   7   1   8        1.81        1.79     11.47 <
   8   1   8        1.38       15.67     11.50 <
   9   1   8       70.12       64.40     12.99 o
  10   1   8      289.86      293.99     14.88 o
   0   2   8     1227.33     1258.77     21.24 o
   1   2   8        0.72       -2.26      8.50 <
   2   2   8       10.08        5.86      9.84 <
   3   2   8        2.35        1.94     15.14 <
   4   2   8      885.52      896.69     15.12 o
   5   2   8     1999.68     1960.92     19.51 o
   6   2   8      665.28      651.97     15.10 o
   7   2   8        1.33        5.88     12.62 <
   8   2   8     2539.18     2615.58     20.75 o
   9   2   8     1372.10     1373.36     18.31 o
  10   2   8      314.81      314.61     15.86 o
   1   3   8       74.99       64.66      9.95 o
   2   3   8      385.67      394.52     11.80 o
   3   3   8      821.61      849.84     14.94 o
   4   3   8       22.00       24.17     10.72 <
   5   3   8       86.40       77.12     11.33 o
   6   3   8      153.18      137.18     11.77 o
   7   3   8     1703.00     1773.69     20.54 o
   8   3   8       30.84       28.80     11.27 <
   9   3   8      123.00      128.59     13.23 o
  10   3   8      628.78      624.94     17.48 o
   0   4   8     1359.72     1383.86     24.39 o
   1   4   8      676.91      703.97     13.62 o
   2   4   8     3291.89     3288.32     22.87 o
   3   4   8      922.41      920.04     14.85 o
   4   4   8      263.69      249.22     11.90 o
   5   4   8       72.97       74.28     12.00 o
   6   4   8     1458.06     1437.24     18.66 o
   7   4   8      581.08      570.27     14.02 o
   8   4   8      576.95      602.14     13.77 o
   9   4   8      298.27      285.38     15.45 o
  10   4   8      135.97      142.01     17.08 o
   1   5   8        3.61        7.50      9.59 <
   2   5   8       41.81       42.41     11.66 o
   3   5   8      991.86      999.27     15.46 o
   4   5   8      181.14      173.68     11.77 o
   5   5   8      117.31      116.92     11.67 o
   6   5   8      998.63     1010.00     15.06 o
   7   5   8     2223.91     2259.11     20.92 o
   8   5   8      114.71      115.72     12.29 o
   9   5   8     1052.27     1083.35     19.89 o
  10   5   8      184.72      182.57     17.30 o
   0   6   8     1642.41     1643.31     31.80 o
   1   6   8        8.58        0.47     12.67 <
   2   6   8        4.46       -1.63     12.68 <
   3   6   8       52.32       47.30     13.83 o
   4   6   8      926.57      893.97     17.72 o
   5   6   8      495.61      483.53     15.62 o
   6   6   8       89.03       73.65     12.98 o
   7   6   8      162.70      163.06     13.41 o
   8   6   8      556.50      531.78     15.87 o
   9   6   8       17.91       30.94     18.11 <
  10   6   8      491.04      507.15     41.02 o
   1   7   8     2408.84     2372.15     25.89 o
   2   7   8      125.54      128.70     14.57 o
   3   7   8     3145.67     2988.78     28.26 o
   4   7   8      827.60      820.93     19.22 o
   5   7   8       65.22       64.40     14.14 o
   6   7   8      107.54      117.72     14.55 o
   7   7   8     2405.20     2541.65     25.82 o
   8   7   8       21.81       39.32     14.33 <
   9   7   8      955.36     1018.13     22.14 o
   0   8   8       68.25       53.17     19.83 <
   1   8   8      649.11      639.58     18.27 o
   2   8   8     3889.42     3874.01     32.01 o
   3   8   8        5.61       10.65     13.52 <
   4   8   8      589.73      603.92     18.07 o
   5   8   8        1.26       15.93     13.66 <
   6   8   8     1393.41     1445.25     21.48 o
   7   8   8        0.59       12.76     14.78 <
   8   8   8      178.24      165.74     16.09 o
   9   8   8     1222.03     1270.63     22.56 o
   1   9   8       18.26       22.22     15.08 <
   2   9   8      117.24      122.60     15.44 o
   3   9   8       17.30       23.10     15.47 <
   4   9   8       44.74       59.40     15.70 o
   5   9   8      344.80      341.15     16.97 o
   6   9   8     1165.39     1189.39     22.50 o
   7   9   8     1081.37     1016.02     20.03 o
   8   9   8      106.80      108.87     17.58 o
   0  10   8      425.42      399.30     24.16 o
   1  10   8      405.79      440.83     17.88 o
   2  10   8       31.26       34.56     15.45 <
   3  10   8      539.15      513.38     18.12 o
   4  10   8     1334.53     1349.92     23.26 o
   5  10   8     1276.26     1333.15     23.38 o
   6  10   8       46.85       46.93     16.97 <
   7  10   8      837.01      855.36     21.33 o
   1  11   8      247.65      232.02     16.92 o
   2  11   8      176.39      174.80     16.59 o
   3  11   8       17.27       10.76     16.05 <
   4  11   8        2.31        9.64     25.21 <
   5  11   8       10.80       15.53     16.49 <
   6  11   8      205.47      167.22     18.19 o
   7  11   8       21.07       28.61     23.23 <
   0  12   8      399.79      395.04     25.85 o
   1  12   8       63.38       55.11     17.06 o
   2  12   8     2426.03     2419.04     29.38 o
   3  12   8        0.09       -2.11     16.24 <
   4  12   8      690.12      623.89     20.92 o
   5  12   8     2367.69     2357.52     29.67 o
   6  12   8      327.91      304.82     19.37 o
   1  13   8       28.64       22.88     16.11 <
   2  13   8       21.44       29.25    395.57 <
   3  13   8      220.16      227.46     18.49 o
   4  13   8        0.09       -4.90     28.11 <
   0  14   8      725.42      732.05     31.19 o
   1  14   8       81.23       54.60     18.03 o
   2  14   8      329.87      336.86     19.88 o
   1   0   9        9.54        2.27     20.32 <
   2   0   9      994.86      974.45     27.17 o
   3   0   9      602.56      568.05     22.21 o
   4   0   9       52.73       36.34     19.13 <
   5   0   9     2505.93     2522.18     38.72 o
   6   0   9      277.92      348.45     23.42 o
   7   0   9     2231.09     2272.44     38.52 o
   0   1   9        9.30        8.36     19.61 <
   1   1   9       59.02       54.85     12.87 o
   2   1   9      210.84      225.76     14.10 o
   3   1   9       75.86       76.96     13.86 o
   4   1   9        1.28        3.06     15.90 <
   5   1   9       45.61       38.50     14.61 <
   6   1   9        0.41      -10.61     18.90 <
   7   1   9       10.26       15.15     13.31 <
   1   2   9      486.00      501.66     15.27 o
   2   2   9     1047.37     1056.45     18.18 o
   3   2   9      229.94      208.97     13.80 o
   4   2   9        3.46       -7.76     11.97 <
   5   2   9      629.41      621.32     17.55 o
   6   2   9       28.42       25.61     15.04 <
   7   2   9     1142.76     1148.70     20.87 o
   0   3   9      807.55      846.17     24.15 o
   1   3   9      495.65      490.67     15.34 o
   2   3   9      392.38      390.90     14.74 o
   3   3   9       24.42       18.76     51.18 <
   4   3   9       30.09       18.04     15.31 <
   5   3   9       10.90       13.34     11.70 <
   6   3   9      293.34      295.72     15.72 o
   7   3   9      192.18      190.07     15.98 o
   1   4   9      536.57      526.18     16.98 o
   2   4   9        5.26       -0.77     12.81 <
   3   4   9     1146.42     1181.60     20.77 o
   4   4   9       29.85       46.82     14.85 o
   5   4   9     1294.00     1295.04     21.39 o
   6   4   9      235.42      220.56     15.48 o
   7   4   9      212.37      227.49     17.60 o
   0   5   9     1108.88     1136.00     31.20 o
   1   5   9      296.57      297.20     17.03 o
   2   5   9      355.80      331.30     17.16 o
   3   5   9     1781.57     1805.41     27.48 o
   4   5   9      718.80      746.50     21.40 o
   5   5   9      367.66      400.50     19.57 o
   6   5   9      196.69      216.77     18.98 o
   1   6   9      657.42      655.00     21.22 o
   2   6   9        2.97       -1.16     14.67 <
   3   6   9      228.06      234.69     18.26 o
   4   6   9       18.79       26.64     17.83 <
   5   6   9      440.77      426.85     19.92 o
   6   6   9      171.41      174.84     17.44 o
   0   7   9     1501.06     1529.60     41.34 o
   1   7   9       32.16       37.50     18.09 <
   2   7   9       28.50       19.82     16.35 <
   3   7   9     1332.82     1287.93     23.59 o
   4   7   9      235.20      264.23     17.44 o
   5   7   9      164.72      172.14     17.83 o
   1   8   9     1598.96     1662.07     27.57 o
   2   8   9       90.55       91.85     18.10 o
   3   8   9      420.59      407.25     20.51 o
   4   8   9        0.27       -2.89     17.36 <
   0   9   9       47.33       43.71     20.97 <
   1   9   9      416.88      396.76     19.02 o
   2   9   9       37.71       51.63     18.60 <
   3   9   9      464.23      510.50     21.64 o
   1  10   9     1453.30     1468.83     25.42 o


#=======================================================================

# 11. STRUCTURE-FACTOR LIST

loop_
 _refln_index_h                                              
 _refln_index_k                                              
 _refln_index_l                                              
 _refln_F_meas                                               
 _refln_F_calc                                               
 _refln_F_sigma                                              
 _refln_observed_status                                      
   2   0   0    343.20    335.28      7.40 o
   4   0   0    640.33    646.06     12.90 o
   6   0   0     55.47     49.24      1.38 o
   8   0   0    254.15    253.74      5.14 o
  10   0   0    446.66    437.71      8.97 o
  12   0   0     56.11     54.36      2.80 o
  14   0   0    240.99    236.38      5.05 o
  16   0   0    192.90    201.04      4.21 o
  18   0   0     35.04     28.21      4.83 o
   2   1   0    116.57    118.02      2.35 o
   4   1   0    477.71    466.07      9.61 o
   6   1   0      8.16      0.76      8.76 <
   8   1   0    384.19    373.71      7.71 o
  10   1   0     49.88     48.40      1.57 o
  12   1   0     97.06     94.83      2.20 o
  14   1   0     25.77     31.12      3.84 o
  16   1   0     28.52     24.76      3.79 o
  18   1   0    113.78    113.92      2.77 o
   2   2   0    461.47    460.60      9.27 o
   4   2   0    413.21    389.85      8.29 o
   6   2   0    149.31    150.65      3.03 o
   8   2   0     89.31     91.90      1.91 o
  10   2   0     96.17     92.35      2.07 o
  12   2   0    146.46    145.87      3.06 o
  14   2   0    304.35    308.35      6.17 o
  16   2   0    217.72    217.60      4.51 o
  18   2   0     73.94     73.03      2.52 o
   2   3   0     73.64     57.62      1.51 o
   4   3   0    282.67    262.38      5.66 o
   6   3   0     43.72     39.30      1.21 o
   8   3   0    162.05    166.76      3.30 o
  10   3   0     46.56     44.86      1.55 o
  12   3   0     34.14     37.43      2.33 o
  14   3   0    117.52    117.33      2.66 o
  16   3   0     35.75     35.78      3.18 o
  18   3   0     15.73      5.52      8.00 <
   0   4   0    165.38    130.12      3.33 o
   2   4   0    532.05    534.17     10.70 o
   4   4   0    281.93    269.49      5.65 o
   6   4   0    272.40    266.72      5.46 o
   8   4   0     74.24     73.61      1.65 o
  10   4   0    214.84    205.66      4.35 o
  12   4   0     27.36     25.82      2.57 o
  14   4   0    155.57    158.45      3.32 o
  16   4   0     31.71     30.51      3.60 o
  18   4   0     99.54     96.55      2.64 o
   2   5   0    610.16    612.15     12.26 o
   4   5   0      6.86      3.69      4.36 <
   6   5   0    100.80     97.92      2.07 o
   8   5   0     31.64     29.64      1.55 o
  10   5   0      9.75      0.83      6.45 <
  12   5   0    398.95    401.87      8.01 o
  14   5   0     75.92     74.08      2.25 o
  16   5   0     53.69     50.93      2.52 o
  18   5   0     44.16     46.15      3.33 o
   0   6   0    427.50    420.13      8.60 o
   2   6   0    341.18    335.07      6.83 o
   4   6   0     13.62     12.69      2.20 o
   6   6   0    446.25    439.25      8.93 o
   8   6   0    101.75     99.63      2.13 o
  10   6   0    390.70    389.94      7.85 o
  12   6   0    202.55    204.34      4.14 o
  14   6   0    142.51    144.39      3.05 o
  16   6   0    135.63    139.11      3.03 o
  18   6   0     80.41     79.49      2.55 o
   2   7   0    877.21    889.02     17.60 o
   4   7   0    491.28    487.87      9.83 o
   6   7   0    171.49    163.44      3.46 o
   8   7   0    494.92    491.94      9.91 o
  10   7   0     87.39     87.91      1.92 o
  12   7   0    163.57    159.59      3.39 o
  14   7   0    196.09    198.61      4.05 o
  16   7   0    120.35    119.40      2.80 o
   0   8   0    617.31    606.38     12.52 o
   2   8   0     21.78     22.92      1.60 o
   4   8   0    637.26    642.31     12.83 o
   6   8   0     80.42     73.93      1.75 o
   8   8   0    244.43    243.80      4.91 o
  10   8   0     89.56     92.69      1.97 o
  12   8   0    128.54    126.50      2.75 o
  14   8   0    102.93    100.67      2.50 o
  16   8   0     80.39     80.68      2.27 o
   2   9   0    119.25    122.00      2.44 o
   4   9   0     16.40     10.92      2.73 o
   6   9   0     56.94     56.28      1.52 o
   8   9   0    170.24    171.01      3.45 o
  10   9   0     69.43     67.96      1.64 o
  12   9   0    307.77    308.66      6.21 o
  14   9   0     11.02     11.82      7.89 <
  16   9   0      7.85      6.18     13.24 <
   0  10   0    118.54    119.42      2.47 o
   2  10   0     90.24     93.60      1.89 o
   4  10   0    271.28    268.55      5.45 o
   6  10   0    193.27    193.14      3.91 o
   8  10   0    151.11    151.69      3.08 o
  10  10   0    331.73    331.65      6.66 o
  12  10   0    282.95    280.22      5.73 o
  14  10   0      6.36     16.71     26.79 <
  16  10   0    100.46    102.58      2.47 o
   2  11   0     81.03     76.64      1.75 o
   4  11   0    117.46    120.06      2.44 o
   6  11   0     83.42     84.10      1.86 o
   8  11   0     69.16     69.51      1.64 o
  10  11   0     45.83     45.02      1.69 o
  12  11   0    101.44    100.42      2.34 o
  14  11   0     23.47     26.76      4.78 <
  16  11   0     11.24      2.15     10.03 <
   0  12   0    137.85    132.44      2.90 o
   2  12   0    129.91    125.95      2.67 o
   4  12   0    412.73    414.40      8.27 o
   6  12   0    159.81    157.05      3.26 o
   8  12   0    155.38    155.15      3.17 o
  10  12   0    373.69    372.60      7.50 o
  12  12   0     67.11     65.21      1.99 o
  14  12   0     66.04     65.30      2.31 o
  16  12   0     46.11     47.00      3.03 o
   2  13   0    148.23    154.69      3.04 o
   4  13   0    205.65    208.23      4.16 o
   6  13   0     26.47     25.96      2.30 o
   8  13   0    154.47    159.08      3.16 o
  10  13   0     16.86     15.21      3.79 <
  12  13   0     27.35     28.87      3.25 o
  14  13   0     86.94     85.31      2.38 o
   0  14   0    631.51    619.99     12.66 o
   2  14   0     86.12     84.46      1.92 o
   4  14   0      9.08     12.19      5.55 <
   6  14   0    233.84    233.28      4.72 o
   8  14   0    170.72    170.03      3.48 o
  10  14   0    370.86    368.27      7.45 o
  12  14   0    100.94    101.40      2.36 o
  14  14   0      0.00      3.74     68.43 <
   2  15   0    117.13    121.01      2.47 o
   4  15   0    107.57    108.15      2.27 o
   6  15   0     27.40     28.16      2.29 o
   8  15   0    140.60    145.80      2.90 o
  10  15   0     30.39     28.28      2.36 o
  12  15   0    138.34    135.93      2.98 o
  14  15   0     31.54     31.22      3.51 o
   0  16   0    402.92    400.25      8.11 o
   2  16   0     41.12     41.94      1.74 o
   4  16   0    318.77    318.96      6.40 o
   6  16   0    179.45    179.82      3.65 o
   8  16   0    252.06    253.53      5.08 o
  10  16   0     78.14     80.86      1.91 o
  12  16   0     14.92     17.45      6.45 <
  14  16   0     35.78     31.96      3.33 o
   2  17   0    159.75    159.13      3.28 o
   4  17   0    181.26    181.44      3.69 o
   6  17   0     12.07     11.42      5.41 <
   8  17   0    210.44    214.37      4.27 o
  10  17   0     15.01      8.08      4.59 <
  12  17   0     81.39     76.65      2.19 o
   0  18   0     90.88     91.10      2.29 o
   2  18   0     53.84     53.97      1.72 o
   4  18   0     54.19     55.14      1.72 o
   6  18   0     95.24     97.25      2.09 o
   8  18   0    160.46    159.71      3.30 o
  10  18   0     11.70      6.05      7.00 <
  12  18   0     88.26     89.90      2.30 o
   2  19   0    195.36    192.32      3.98 o
   4  19   0     19.74     23.52     11.51 <
   6  19   0      5.34      7.74      9.39 <
   8  19   0     32.85     33.25      1.98 o
  10  19   0     32.98     31.76      2.85 o
   0  20   0    309.90    305.33      6.28 o
   2  20   0    143.56    142.82      2.99 o
   4  20   0     99.78     98.99      2.22 o
   6  20   0     32.41     29.94      2.28 o
   8  20   0     73.34     70.72      1.79 o
  10  20   0     18.25     14.55     22.57 <
   2  21   0    134.50    130.82      2.91 o
   4  21   0    143.46    138.87      3.07 o
   6  21   0     98.44     97.30      2.34 o
   8  21   0    116.91    113.73      2.53 o
   0  22   0     53.72     57.69      2.96 o
   2  22   0    162.68    162.86      3.43 o
   4  22   0     50.88     48.85      2.30 o
   6  22   0    121.46    116.93      2.72 o
   2  23   0     60.36     63.03      2.23 o
   4  23   0     11.60      4.79      8.48 <
   6  23   0     25.34     25.24      4.36 <
   0  24   0    272.56    269.92      5.65 o
   2  24   0    100.92    100.93      2.46 o
   1   0   1    240.88    223.47      4.82 o
   2   0   1     17.66     17.67      0.94 o
   3   0   1     80.66     78.81      1.66 o
   4   0   1    508.64    487.30     10.24 o
   5   0   1    113.76    108.42      2.31 o
   6   0   1    443.42    433.34      8.88 o
   7   0   1     97.97    115.25      2.07 o
   8   0   1    112.46    110.97      2.35 o
   9   0   1    133.53    129.28      2.78 o
  10   0   1    246.15    246.97      4.98 o
  11   0   1     81.99     81.45      1.95 o
  12   0   1     27.11     26.89      2.40 o
  13   0   1     51.51     52.16      2.20 o
  14   0   1    137.39    141.76      3.01 o
  15   0   1    123.72    124.80      2.80 o
  16   0   1     66.16     65.30      2.29 o
  17   0   1     27.20     24.30      4.14 o
  18   0   1     71.98     73.90      2.54 o
   0   1   1     48.21     51.57      1.08 o
   1   1   1    107.91    116.42      2.17 o
   2   1   1     24.97     33.67      0.67 o
   3   1   1      6.76      2.54      2.68 <
   4   1   1     33.62     31.93      0.89 o
   5   1   1    420.32    406.74      8.41 o
   6   1   1      7.22      4.29      3.60 <
   7   1   1     61.03     58.88      1.36 o
   8   1   1    103.77    108.68      2.13 o
   9   1   1      5.06     16.49      7.64 <
  10   1   1     14.25     15.13      5.19 <
  11   1   1     18.93     17.80      2.22 o
  12   1   1     15.73     18.29      2.87 <
  13   1   1     43.38     43.21      1.88 o
  14   1   1     70.71     72.50      1.85 o
  15   1   1     15.55      8.56      4.53 <
  16   1   1     27.67     29.43      2.78 o
  17   1   1      7.64      3.89      9.58 <
  18   1   1     12.23     13.38      6.96 <
   1   2   1    359.64    360.09      7.21 o
   2   2   1     14.63     10.50      0.90 o
   3   2   1    158.13    163.21      3.17 o
   4   2   1    438.42    418.07      8.78 o
   5   2   1    196.99    192.38      3.95 o
   6   2   1    450.67    445.63      9.02 o
   7   2   1    363.95    358.86      7.29 o
   8   2   1    100.66    103.11      2.06 o
   9   2   1    275.09    276.75      5.52 o
  10   2   1     65.26     67.39      1.49 o
  11   2   1    118.35    115.59      2.43 o
  12   2   1     90.39     92.98      1.90 o
  13   2   1    236.18    240.52      4.78 o
  14   2   1      9.43     18.34      7.42 <
  15   2   1    142.31    145.48      2.98 o
  16   2   1    102.53    105.34      2.30 o
  17   2   1     79.54     78.56      2.04 o
  18   2   1     45.04     46.72      2.27 o
   0   3   1     45.06     40.71      1.05 o
   1   3   1    135.22    131.76      2.71 o
   2   3   1    107.43    112.21      2.16 o
   3   3   1    132.27    127.61      2.66 o
   4   3   1    256.57    249.16      5.14 o
   5   3   1    300.15    282.62      6.01 o
   6   3   1    271.25    271.50      5.43 o
   7   3   1    144.56    144.74      2.91 o
   8   3   1    124.19    130.18      2.52 o
   9   3   1    257.40    254.36      5.16 o
  10   3   1      0.00      2.56     48.04 <
  11   3   1     89.44     93.14      1.91 o
  12   3   1    109.01    108.84      2.30 o
  13   3   1     27.08     27.59      2.41 o
  14   3   1     24.91     24.34      2.84 o
  15   3   1     79.72     78.59      1.96 o
  16   3   1     46.12     45.55      2.00 o
  17   3   1     46.61     47.26      2.07 o
  18   3   1    134.06    130.26      2.88 o
   1   4   1    480.38    474.20      9.64 o
   2   4   1    100.77     97.90      2.03 o
   3   4   1    158.77    160.04      3.19 o
   4   4   1    115.35    116.70      2.32 o
   5   4   1    314.55    312.40      6.30 o
   6   4   1     76.81     76.32      1.59 o
   7   4   1    495.90    488.98      9.93 o
   8   4   1      5.90      2.62      4.23 <
   9   4   1     88.25     92.10      1.84 o
  10   4   1    223.44    223.28      4.49 o
  11   4   1     46.23     49.06      1.33 o
  12   4   1     28.95     30.82      1.96 o
  13   4   1     48.66     48.75      1.62 o
  14   4   1     63.05     62.81      1.75 o
  15   4   1     38.31     41.24      2.12 o
  16   4   1     15.77     12.39      4.67 <
  17   4   1     36.33     36.71      2.48 o
  18   4   1     17.89     19.66      4.54 <
   0   5   1     43.25     40.61      1.15 o
   1   5   1     24.93     23.42      0.88 o
   2   5   1    564.89    550.74     11.33 o
   3   5   1     33.84     34.67      0.95 o
   4   5   1    185.99    183.48      3.73 o
   5   5   1    227.81    223.33      4.57 o
   6   5   1    181.01    181.84      3.63 o
   7   5   1    155.02    153.83      3.12 o
   8   5   1    368.54    361.58      7.38 o
   9   5   1     34.98     38.48      1.23 o
  10   5   1     38.29     41.04      1.38 o
  11   5   1     27.20     27.76      1.95 o
  12   5   1     16.96     18.04      3.02 <
  13   5   1     19.01     17.56      3.09 o
  14   5   1     54.31     49.95      1.74 o
  15   5   1     40.97     47.65      1.97 o
  16   5   1     76.04     76.13      1.99 o
  17   5   1     60.99     61.49      1.99 o
  18   5   1     83.11     85.56      2.14 o
   1   6   1     48.43     52.50      1.07 o
   2   6   1    115.43    112.63      2.33 o
   3   6   1      9.19      9.77      2.21 <
   4   6   1    108.64    104.33      2.20 o
   5   6   1    261.42    264.45      5.24 o
   6   6   1     69.46     68.65      1.47 o
   7   6   1    181.37    175.61      3.65 o
   8   6   1     12.54     12.42      2.54 <
   9   6   1    187.07    188.04      3.77 o
  10   6   1     86.59     84.80      1.83 o
  11   6   1    145.27    145.39      2.96 o
  12   6   1     16.23     17.97      2.82 <
  13   6   1    107.58    107.47      2.29 o
  14   6   1      9.56      2.11      7.66 <
  15   6   1     66.09     65.30      1.81 o
  16   6   1     11.49     10.50      5.81 <
  17   6   1     56.10     55.00      2.04 o
   0   7   1    164.49    159.98      3.31 o
   1   7   1    240.95    234.69      4.82 o
   2   7   1    232.74    225.58      4.66 o
   3   7   1     80.63     74.02      1.66 o
   4   7   1    158.87    160.98      3.19 o
   5   7   1     60.62     58.49      1.31 o
   6   7   1    270.40    270.49      5.42 o
   7   7   1     63.39     62.86      1.40 o
   8   7   1    328.09    322.24      6.57 o
   9   7   1     34.62     36.76      1.27 o
  10   7   1     14.92     14.13      2.50 o
  11   7   1     14.02     14.99      3.29 <
  12   7   1     38.77     40.51      1.56 o
  13   7   1     24.18     28.84      2.59 o
  14   7   1     44.49     43.51      1.87 o
  15   7   1     11.33     13.64      6.12 <
  16   7   1    102.50    104.70      2.29 o
  17   7   1     37.81     37.93      2.49 o
   1   8   1    231.80    231.38      4.64 o
   2   8   1      7.53      5.33      3.28 <
   3   8   1    580.56    573.98     11.63 o
   4   8   1      8.27     12.89      2.89 <
   5   8   1    223.05    223.02      4.48 o
   6   8   1    230.26    235.19      4.62 o
   7   8   1     87.56     86.02      1.83 o
   8   8   1     58.95     58.21      1.39 o
   9   8   1    170.60    168.04      3.44 o
  10   8   1     89.89     91.18      1.89 o
  11   8   1    211.10    211.36      4.25 o
  12   8   1      7.09      9.82      5.80 <
  13   8   1    109.97    109.91      2.36 o
  14   8   1      0.00      3.34     72.21 <
  15   8   1     52.96     54.98      1.91 o
  16   8   1     57.25     58.18      1.89 o
  17   8   1    128.73    128.19      2.76 o
   0   9   1     68.12     67.87      1.52 o
   1   9   1     27.61     25.04      1.06 o
   2   9   1    256.11    261.86      5.13 o
   3   9   1     75.08     71.62      1.58 o
   4   9   1     84.18     79.81      1.75 o
   5   9   1     94.66    100.95      1.96 o
   6   9   1    143.36    139.34      2.90 o
   7   9   1     52.55     54.03      1.29 o
   8   9   1    142.33    148.72      2.89 o
   9   9   1     65.06     64.27      1.48 o
  10   9   1     75.89     74.61      1.65 o
  11   9   1     72.48     72.86      1.63 o
  12   9   1     27.19     28.86      2.16 o
  13   9   1      0.00      9.88     52.89 <
  14   9   1     22.98     22.00      2.76 o
  15   9   1     46.22     48.17      1.89 o
  16   9   1     76.64     77.70      1.97 o
  17   9   1     23.58     19.78      3.85 o
   1  10   1    108.92    106.19      2.22 o
   2  10   1    126.20    127.70      2.55 o
   3  10   1    206.24    207.78      4.14 o
   4  10   1    212.82    213.01      4.27 o
   5  10   1    138.19    136.71      2.80 o
   6  10   1    102.49    103.60      2.12 o
   7  10   1    126.31    123.25      2.58 o
   8  10   1     32.00     32.33      1.42 o
   9  10   1    107.83    108.69      2.22 o
  10  10   1    217.08    218.86      4.37 o
  11  10   1    187.39    185.60      3.78 o
  12  10   1      4.58      8.02     54.46 <
  13  10   1    104.00    103.37      2.24 o
  14  10   1     44.19     43.19      1.83 o
  15  10   1     93.02     92.42      2.14 o
  16  10   1     49.79     50.60      1.98 o
   0  11   1    119.50    120.90      2.46 o
   1  11   1     45.19     42.59      1.15 o
   2  11   1    173.10    173.66      3.48 o
   3  11   1     31.12     27.39      1.25 o
   4  11   1     35.51     34.29      1.28 o
   5  11   1     50.67     51.01      1.28 o
   6  11   1     91.69     91.91      1.92 o
   7  11   1    127.69    126.34      2.61 o
   8  11   1     17.18     18.71      3.05 <
   9  11   1     87.60     89.25      1.87 o
  10  11   1     10.73      9.78      4.21 <
  11  11   1     44.88     45.66      1.41 o
  12  11   1     48.63     49.30      1.63 o
  13  11   1      7.07      3.22      8.95 <
  14  11   1     46.03     43.73      1.84 o
  15  11   1     29.77     31.03      2.90 o
  16  11   1     42.64     42.06      2.25 o
   1  12   1    290.32    285.59      5.82 o
   2  12   1     45.37     45.77      1.17 o
   3  12   1    304.47    308.17      6.10 o
   4  12   1    263.51    262.60      5.29 o
   5  12   1    162.70    162.09      3.29 o
   6  12   1    332.73    330.94      6.67 o
   7  12   1     73.46     72.65      1.63 o
   8  12   1     82.83     85.16      1.78 o
   9  12   1      9.99      8.70      4.21 <
  10  12   1     14.32     13.95      3.00 <
  11  12   1     91.28     90.53      1.95 o
  12  12   1     77.63     78.39      1.83 o
  13  12   1     13.26     10.79      4.80 <
  14  12   1     44.01     46.34      1.92 o
  15  12   1     39.78     41.78      2.34 o
  16  12   1     99.01     98.87      2.27 o
   0  13   1      9.42      9.56      5.26 <
   1  13   1    133.45    133.88      2.71 o
   2  13   1     57.34     56.64      1.35 o
   3  13   1     88.51     88.70      1.84 o
   4  13   1    116.05    116.24      2.37 o
   5  13   1    104.64    101.68      2.17 o
   6  13   1    111.88    110.32      2.30 o
   7  13   1     12.53     11.40      3.11 <
   8  13   1     40.08     39.85      1.40 o
   9  13   1    115.66    116.34      2.40 o
  10  13   1     10.84      9.10      9.19 <
  11  13   1     16.27     17.24      4.71 <
  12  13   1     70.88     69.87      1.72 o
  13  13   1     27.06     29.00      2.50 o
  14  13   1     19.83     15.44      3.77 <
  15  13   1      6.39      8.34     14.92 <
   1  14   1    117.87    118.52      2.41 o
   2  14   1     35.41     37.05      1.35 o
   3  14   1    182.51    182.48      3.68 o
   4  14   1    195.74    194.56      3.94 o
   5  14   1    150.43    151.97      3.05 o
   6  14   1    100.77    102.55      2.10 o
   7  14   1    132.86    134.01      2.72 o
   8  14   1     47.54     49.21      1.39 o
   9  14   1    156.18    156.12      3.18 o
  10  14   1    134.80    131.42      2.76 o
  11  14   1    115.39    116.22      2.39 o
  12  14   1     31.06     29.73      2.06 o
  13  14   1    116.97    117.69      2.49 o
  14  14   1    117.42    117.85      2.53 o
  15  14   1     70.90     68.74      2.02 o
   0  15   1      8.38     16.02      6.69 <
   1  15   1     80.73     81.61      1.75 o
   2  15   1     61.79     64.53      1.47 o
   3  15   1     41.05     41.74      1.35 o
   4  15   1     94.27     94.09      1.97 o
   5  15   1    196.29    192.27      3.95 o
   6  15   1     66.15     68.12      1.53 o
   7  15   1     11.22      8.35      4.93 <
   8  15   1    165.52    166.79      3.36 o
   9  15   1     38.13     40.93      1.53 o
  10  15   1     19.61     19.62      2.76 o
  11  15   1     17.99     15.73      3.09 <
  12  15   1     50.06     49.21      1.63 o
  13  15   1     62.37     62.86      1.76 o
  14  15   1     71.80     71.09      1.93 o
   1  16   1     72.16     72.79      1.62 o
   2  16   1     69.39     70.53      1.60 o
   3  16   1    126.01    123.14      2.58 o
   4  16   1    103.08    104.62      2.13 o
   5  16   1    116.84    116.04      2.39 o
   6  16   1     77.81     75.50      1.69 o
   7  16   1     54.40     51.81      1.43 o
   8  16   1     15.06     12.88      3.94 <
   9  16   1     94.29     96.50      2.02 o
  10  16   1      8.15      4.46      6.69 <
  11  16   1     86.23     86.07      1.90 o
  12  16   1     63.05     63.21      1.70 o
  13  16   1     17.31     14.40     14.49 <
   0  17   1     11.35     13.45      5.64 <
   1  17   1      2.55      5.80     25.75 <
   2  17   1     72.17     70.67      1.62 o
   3  17   1     13.81     15.58     39.01 <
   4  17   1     93.83     93.33      1.98 o
   5  17   1    100.80    101.77      2.09 o
   6  17   1    132.32    130.99      2.70 o
   7  17   1     21.10     19.41      2.28 o
   8  17   1    120.14    119.55      2.48 o
   9  17   1    109.00    105.86      2.29 o
  10  17   1      0.00      2.87    104.18 <
  11  17   1     59.36     55.26      1.57 o
  12  17   1     20.65     20.56      3.35 o
  13  17   1      7.17      1.45     10.02 <
   1  18   1     95.27     96.11      2.04 o
   2  18   1     32.71     33.62      1.66 o
   3  18   1    112.02    110.34      2.33 o
   4  18   1     23.91     26.01      2.29 o
   5  18   1     71.24     71.35      1.62 o
   6  18   1     95.18     96.17      2.00 o
   7  18   1     77.82     78.75      1.70 o
   8  18   1     17.59     18.55      2.86 o
   9  18   1    144.94    143.25      2.97 o
  10  18   1     44.53     42.99      1.59 o
  11  18   1     83.16     84.87      1.89 o
  12  18   1     12.71      3.37     17.04 <
   0  19   1     31.98     34.43      2.58 o
   1  19   1     42.20     44.34      1.62 o
   2  19   1    199.13    199.44      4.03 o
   3  19   1     70.97     70.07      1.69 o
   4  19   1     21.60     21.94      4.39 <
   5  19   1     98.57     97.19      2.12 o
   6  19   1     67.75     66.92      1.60 o
   7  19   1     61.14     62.14      1.52 o
   8  19   1    155.98    153.14      3.18 o
   9  19   1     28.69     31.34      2.12 o
  10  19   1     24.19     21.65      2.63 o
  11  19   1     13.97      7.81      6.57 <
   1  20   1    218.03    218.03      4.40 o
   2  20   1     56.00     55.67      1.59 o
   3  20   1    100.95     99.08      2.16 o
   4  20   1     58.32     59.91      1.60 o
   5  20   1     65.14     65.69      1.66 o
   6  20   1     21.66     20.28      2.64 o
   7  20   1    130.85    132.34      2.69 o
   8  20   1     15.22     13.29      3.40 <
   9  20   1     22.33     19.79      6.69 <
  10  20   1    116.01    113.25      2.45 o
   0  21   1     97.65     96.12      2.27 o
   1  21   1     54.85     56.88      1.62 o
   2  21   1      0.00      0.42     51.70 <
   3  21   1     18.68     18.62      3.03 o
   4  21   1     18.27     18.53      3.26 <
   5  21   1     55.65     57.08      1.63 o
   6  21   1    103.54    101.63      2.23 o
   7  21   1     17.43     17.69      3.77 <
   8  21   1     58.47     57.09      1.63 o
   9  21   1     27.83     30.77      2.44 o
   1  22   1     85.43     86.11      1.92 o
   2  22   1     20.21     24.04      3.31 o
   3  22   1     46.35     46.39      1.72 o
   4  22   1     61.28     63.10      1.69 o
   5  22   1     56.62     57.65      1.69 o
   6  22   1    131.92    129.69      2.76 o
   7  22   1    109.73    108.81      2.39 o
   0  23   1     62.18     63.51      2.23 o
   1  23   1      7.81      8.03     14.83 <
   2  23   1     45.63     46.56      1.96 o
   3  23   1     24.42     23.95      3.22 o
   4  23   1     13.71     18.34      4.73 <
   5  23   1     11.09      3.37      7.21 <
   1  24   1     64.33     62.76      1.91 o
   2  24   1      0.00      1.79     77.56 <
   0   0   2    216.08    225.19      4.34 o
   1   0   2    148.42    157.85      2.98 o
   2   0   2    415.66    417.70      8.34 o
   3   0   2    765.15    758.39     15.36 o
   4   0   2    350.02    338.60      7.01 o
   5   0   2    142.33    140.88      2.88 o
   6   0   2    388.99    381.70      7.80 o
   7   0   2    296.89    300.38      5.96 o
   8   0   2    287.28    286.33      5.77 o
   9   0   2    257.60    259.33      5.19 o
  10   0   2    246.83    246.99      4.98 o
  11   0   2     49.83     48.84      1.82 o
  12   0   2    181.19    181.25      3.72 o
  13   0   2    187.68    190.70      3.86 o
  14   0   2     14.82     20.14      5.91 <
  15   0   2     19.92     22.58      5.13 <
  16   0   2     39.96     42.87      2.96 o
  17   0   2      0.00     10.83     63.54 <
  18   0   2      0.00      3.53     76.86 <
   1   1   2    290.32    285.07      5.81 o
   2   1   2    264.16    257.86      5.29 o
   3   1   2    180.91    176.04      3.63 o
   4   1   2    104.80    101.41      2.12 o
   5   1   2    312.13    305.25      6.25 o
   6   1   2    151.99    151.92      3.06 o
   7   1   2    126.43    125.07      2.56 o
   8   1   2     30.42     35.58      1.17 o
   9   1   2     81.11     77.09      1.72 o
  10   1   2     63.61     64.33      1.48 o
  11   1   2     89.84     87.93      1.94 o
  12   1   2    153.35    157.69      3.13 o
  13   1   2     90.47     92.22      2.01 o
  14   1   2      4.65      7.79     12.04 <
  15   1   2    100.06     99.15      2.25 o
  16   1   2     35.13     41.01      2.37 o
  17   1   2     11.50     12.55      6.57 <
  18   1   2     13.18     16.53      6.16 <
   0   2   2     36.76     35.78      1.03 o
   1   2   2    412.86    399.32      8.27 o
   2   2   2    184.24    172.55      3.69 o
   3   2   2     40.33     37.36      0.95 o
   4   2   2    365.18    359.06      7.31 o
   5   2   2    206.11    204.53      4.13 o
   6   2   2    153.52    154.57      3.09 o
   7   2   2    123.29    121.77      2.49 o
   8   2   2    326.90    329.21      6.55 o
   9   2   2     26.50     28.81      1.50 o
  10   2   2    229.92    231.02      4.62 o
  11   2   2    111.68    113.32      2.31 o
  12   2   2    153.04    154.00      3.12 o
  13   2   2    148.97    148.75      3.05 o
  14   2   2     31.25     31.56      2.32 o
  15   2   2     46.80     46.63      1.93 o
  16   2   2      9.98     16.01      6.20 <
  17   2   2     80.22     81.93      2.07 o
  18   2   2     38.25     40.04      2.51 o
   1   3   2    508.86    487.42     10.21 o
   2   3   2    344.25    338.47      6.89 o
   3   3   2    112.99    115.52      2.28 o
   4   3   2    324.88    315.56      6.50 o
   5   3   2      6.43     12.39      3.01 <
   6   3   2     32.86     35.42      1.07 o
   7   3   2     23.29     26.78      1.27 o
   8   3   2    112.73    114.34      2.30 o
   9   3   2     92.41     94.37      1.92 o
  10   3   2    121.95    121.05      2.49 o
  11   3   2    170.39    171.60      3.45 o
  12   3   2    124.01    120.75      2.56 o
  13   3   2     43.85     43.51      1.63 o
  14   3   2    116.99    121.32      2.49 o
  15   3   2     35.79     33.20      2.27 o
  16   3   2     52.68     53.08      1.92 o
  17   3   2     21.26     16.43      4.05 <
  18   3   2     44.09     42.26      2.32 o
   0   4   2    388.19    369.31      7.78 o
   1   4   2    248.75    247.57      4.98 o
   2   4   2    292.33    283.64      5.85 o
   3   4   2    181.28    172.16      3.63 o
   4   4   2    120.06    120.97      2.42 o
   5   4   2     82.55     82.44      1.70 o
   6   4   2    429.00    423.31      8.59 o
   7   4   2     81.38     79.07      1.69 o
   8   4   2    210.77    208.96      4.23 o
   9   4   2    115.20    115.62      2.36 o
  10   4   2    311.50    313.50      6.24 o
  11   4   2    105.89    106.22      2.19 o
  12   4   2    113.80    116.04      2.38 o
  13   4   2     11.30      6.12      4.48 <
  14   4   2     11.90      9.56      5.05 <
  15   4   2      9.96     10.26      7.07 <
  16   4   2     16.09     13.93      4.61 <
  17   4   2     16.61     17.72      5.38 <
  18   4   2     36.85     38.44      2.71 o
   1   5   2    184.97    181.44      3.71 o
   2   5   2    276.27    268.90      5.53 o
   3   5   2    258.27    252.88      5.17 o
   4   5   2    165.67    162.77      3.33 o
   5   5   2    171.47    170.99      3.44 o
   6   5   2    184.37    180.11      3.71 o
   7   5   2    144.07    147.11      2.91 o
   8   5   2     15.76     18.50      2.04 o
   9   5   2     79.68     78.36      1.69 o
  10   5   2      7.82      4.26     10.75 <
  11   5   2     72.61     73.25      1.63 o
  12   5   2    163.13    164.23      3.32 o
  13   5   2     62.04     63.52      1.68 o
  14   5   2     52.32     50.02      1.68 o
  15   5   2    193.04    194.51      3.94 o
  16   5   2      5.67     11.60     11.64 <
  17   5   2      0.00      0.93     72.53 <
   0   6   2    260.68    262.03      5.24 o
   1   6   2     53.55     56.15      1.21 o
   2   6   2     97.70     96.01      1.99 o
   3   6   2    235.39    230.98      4.72 o
   4   6   2    324.37    319.71      6.49 o
   5   6   2     29.58     29.65      1.12 o
   6   6   2    237.18    237.63      4.76 o
   7   6   2    193.59    193.28      3.89 o
   8   6   2    255.41    257.30      5.12 o
   9   6   2     81.20     80.89      1.72 o
  10   6   2    206.27    206.59      4.15 o
  11   6   2    138.76    138.54      2.83 o
  12   6   2    118.93    119.57      2.47 o
  13   6   2      9.21      6.32     20.13 <
  14   6   2    119.24    118.49      2.53 o
  15   6   2     26.00     27.20      2.75 o
  16   6   2     60.32     60.10      1.86 o
  17   6   2     11.36     17.81     25.61 <
   1   7   2    371.79    370.81      7.45 o
   2   7   2     12.15     13.65      2.05 <
   3   7   2     41.84     37.46      1.08 o
   4   7   2    133.93    132.56      2.70 o
   5   7   2     23.18     18.13      1.30 o
   6   7   2     60.60     60.51      1.37 o
   7   7   2     43.79     46.71      1.24 o
   8   7   2     60.32     64.08      1.40 o
   9   7   2     38.00     39.11      1.27 o
  10   7   2    146.35    145.63      2.97 o
  11   7   2    338.39    338.88      6.78 o
  12   7   2     48.25     46.80      1.49 o
  13   7   2     10.27     12.44      6.60 <
  14   7   2    115.37    113.04      2.46 o
  15   7   2     29.90     29.15      2.58 o
  16   7   2     23.88     19.40      3.32 o
  17   7   2     38.63     42.90      2.39 o
   0   8   2    336.52    339.28      6.76 o
   1   8   2    232.16    233.61      4.66 o
   2   8   2    384.47    384.40      7.70 o
   3   8   2    186.39    183.31      3.74 o
   4   8   2      9.95      8.96      3.16 <
   5   8   2    115.09    113.71      2.34 o
   6   8   2    127.11    123.33      2.59 o
   7   8   2    283.76    279.92      5.69 o
   8   8   2     44.86     46.20      1.28 o
   9   8   2     64.95     65.62      1.48 o
  10   8   2     35.65     37.17      1.36 o
  11   8   2    199.29    200.00      4.02 o
  12   8   2     28.20     26.47      1.88 o
  13   8   2     50.04     46.17      1.63 o
  14   8   2     96.81     94.36      2.15 o
  15   8   2     39.53     39.40      2.19 o
  16   8   2    115.07    113.31      2.51 o
  17   8   2     42.62     38.69      2.26 o
   1   9   2     27.91     25.69      1.36 o
   2   9   2    181.21    180.83      3.64 o
   3   9   2    212.45    210.13      4.26 o
   4   9   2     76.12     77.16      1.62 o
   5   9   2     53.34     56.19      1.31 o
   6   9   2    171.45    174.50      3.46 o
   7   9   2     97.95     96.37      2.04 o
   8   9   2      1.97      0.45     54.28 <
   9   9   2     58.66     58.58      1.42 o
  10   9   2     51.22     50.66      1.38 o
  11   9   2     94.68     94.28      2.01 o
  12   9   2    120.97    122.05      2.50 o
  13   9   2     66.04     67.70      1.67 o
  14   9   2     11.06      6.25      6.03 <
  15   9   2    149.24    148.54      3.13 o
  16   9   2     22.62     17.73      3.86 <
   0  10   2    709.07    699.81     14.31 o
   1  10   2    231.70    229.87      4.65 o
   2  10   2    206.45    206.41      4.14 o
   3  10   2    289.01    290.42      5.79 o
   4  10   2    247.62    244.54      4.97 o
   5  10   2      5.59      8.05      6.31 <
   6  10   2     15.17     16.17      2.87 <
   7  10   2    157.30    155.28      3.19 o
   8  10   2    106.14    105.35      2.20 o
   9  10   2    135.17    134.73      2.75 o
  10  10   2     28.05     27.84      1.71 o
  11  10   2     47.71     47.36      1.45 o
  12  10   2    107.86    107.89      2.26 o
  13  10   2     89.81     90.27      2.01 o
  14  10   2    199.16    196.25      4.05 o
  15  10   2     13.10      5.12      5.52 <
  16  10   2    171.01    170.77      3.55 o
   1  11   2    124.73    123.25      2.54 o
   2  11   2     87.50     83.71      1.81 o
   3  11   2     35.39     36.74      1.26 o
   4  11   2    119.36    120.43      2.44 o
   5  11   2     64.16     67.73      1.51 o
   6  11   2     14.23     12.30      2.93 <
   7  11   2     69.15     71.13      1.58 o
   8  11   2     49.29     51.31      1.39 o
   9  11   2     76.72     78.39      1.70 o
  10  11   2     85.85     84.95      1.86 o
  11  11   2     37.92     38.36      1.54 o
  12  11   2     47.80     48.05      1.50 o
  13  11   2     41.26     40.56      1.79 o
  14  11   2     52.06     53.21      1.75 o
  15  11   2     75.83     75.33      2.00 o
  16  11   2     28.18     29.21      3.40 o
   0  12   2    288.50    288.50      5.80 o
   1  12   2    154.65    157.03      3.13 o
   2  12   2    378.35    376.09      7.58 o
   3  12   2    106.25    103.53      2.17 o
   4  12   2     87.63     86.30      1.85 o
   5  12   2     89.61     91.20      1.90 o
   6  12   2     98.24     99.62      2.06 o
   7  12   2     43.77     43.54      1.39 o
   8  12   2     26.85     27.52      1.78 o
   9  12   2     34.48     35.84      1.56 o
  10  12   2     23.78     24.62      2.03 o
  11  12   2     68.81     66.97      1.64 o
  12  12   2     79.47     79.98      1.81 o
  13  12   2    173.62    173.13      3.54 o
  14  12   2    126.57    126.25      2.69 o
  15  12   2     44.76     43.87      2.09 o
   1  13   2    153.99    155.33      3.12 o
   2  13   2     10.68      5.37      4.34 <
   3  13   2     38.96     38.52      1.19 o
   4  13   2      7.50      2.53      4.95 <
   5  13   2     66.59     68.08      1.55 o
   6  13   2     74.91     75.59      1.67 o
   7  13   2     53.15     53.93      1.44 o
   8  13   2     63.25     63.44      1.53 o
   9  13   2     36.17     37.03      1.56 o
  10  13   2     12.23     11.38      3.87 <
  11  13   2    111.36    108.29      2.34 o
  12  13   2     23.16     26.38      2.55 o
  13  13   2     32.78     31.68      2.14 o
  14  13   2     40.06     40.14      2.13 o
  15  13   2     11.00      1.89      7.04 <
   0  14   2    212.69    215.57      4.31 o
   1  14   2     30.57     30.20      1.59 o
   2  14   2    121.20    120.58      2.49 o
   3  14   2    237.30    235.70      4.76 o
   4  14   2    133.14    133.50      2.71 o
   5  14   2      8.12      4.91     10.86 <
   6  14   2     34.74     36.13      1.51 o
   7  14   2    131.10    131.55      2.69 o
   8  14   2     24.01     21.83      2.07 o
   9  14   2    110.75    113.18      2.31 o
  10  14   2     38.97     37.99      1.57 o
  11  14   2      5.15      2.87     22.38 <
  12  14   2     58.47     58.63      1.63 o
  13  14   2     81.29     80.38      1.88 o
  14  14   2    120.94    116.79      2.60 o
   1  15   2     44.07     44.59      1.42 o
   2  15   2    163.66    162.31      3.33 o
   3  15   2    155.94    155.94      3.18 o
   4  15   2     59.14     61.00      1.41 o
   5  15   2    148.34    150.62      3.02 o
   6  15   2     73.59     76.52      1.66 o
   7  15   2    120.00    121.17      2.48 o
   8  15   2      0.00      3.51     94.06 <
   9  15   2     55.96     58.89      1.52 o
  10  15   2     44.42     47.05      1.53 o
  11  15   2     13.02      9.98      5.32 <
  12  15   2    148.31    144.35      3.05 o
  13  15   2     84.72     84.91      1.93 o
  14  15   2     40.65     39.92      2.44 o
   0  16   2    168.34    169.53      3.49 o
   1  16   2    113.17    113.59      2.39 o
   2  16   2    287.73    288.20      5.79 o
   3  16   2    158.57    159.78      3.24 o
   4  16   2     87.96     90.84      1.92 o
   5  16   2     40.56     39.58      1.39 o
   6  16   2    170.24    169.01      3.45 o
   7  16   2     73.88     77.96      1.69 o
   8  16   2     33.98     33.96      1.66 o
   9  16   2     61.34     63.64      1.62 o
  10  16   2     67.94     66.43      1.66 o
  11  16   2     94.13     94.74      2.07 o
  12  16   2     60.35     61.49      1.72 o
  13  16   2     24.40     20.18     94.93 <
   1  17   2    261.87    263.50      5.28 o
   2  17   2    118.98    116.60      2.49 o
   3  17   2     25.22     24.33      2.28 o
   4  17   2    143.03    141.12      2.94 o
   5  17   2     45.90     48.17      1.49 o
   6  17   2     21.52     20.39      2.30 o
   7  17   2     10.15     11.34      4.80 <
   8  17   2     48.60     47.20      1.57 o
   9  17   2     56.46     53.89      1.58 o
  10  17   2     99.08    100.00      2.15 o
  11  17   2    143.71    143.01      2.98 o
  12  17   2     74.55     74.36      1.86 o
   0  18   2    182.45    177.76      3.78 o
   1  18   2     41.48     43.59      1.68 o
   2  18   2     28.88     25.73      2.11 o
   3  18   2     47.92     48.27      1.63 o
   4  18   2    143.87    141.72      2.96 o
   5  18   2     86.50     85.45      1.92 o
   6  18   2      9.73      8.08      8.23 <
   7  18   2     82.23     82.95      1.83 o
   8  18   2     82.41     81.90      1.85 o
   9  18   2      8.09      6.49     37.21 <
  10  18   2     29.60     29.69      2.21 o
  11  18   2     36.77     35.70      2.05 o
   1  19   2     40.30     40.68      1.70 o
   2  19   2     88.79     88.43      1.99 o
   3  19   2     42.55     41.25      1.71 o
   4  19   2     92.59     91.98      2.05 o
   5  19   2     83.86     81.42      1.93 o
   6  19   2    104.02    104.29      2.22 o
   7  19   2     22.74     22.94      2.58 o
   8  19   2     24.15     21.62      2.47 o
   9  19   2     55.59     54.91      1.61 o
  10  19   2     39.59     37.52      1.91 o
  11  19   2     40.13     39.60      2.06 o
   0  20   2     18.40     19.87      4.77 <
   1  20   2     48.45     50.26      1.68 o
   2  20   2    110.50    107.21      2.35 o
   3  20   2     71.40     70.44      1.75 o
   4  20   2     88.78     88.20      2.00 o
   5  20   2     43.65     44.24      1.74 o
   6  20   2     78.38     78.25      1.85 o
   7  20   2     39.76     39.31      1.75 o
   8  20   2     55.66     56.15      1.59 o
   9  20   2     87.45     86.15      1.95 o
   1  21   2     75.36     72.64      1.83 o
   2  21   2     16.28     11.70      4.02 <
   3  21   2     34.67     35.76      2.03 o
   4  21   2     58.14     58.56      1.68 o
   5  21   2     17.42     18.35      3.68 <
   6  21   2      0.00      4.83     56.55 <
   7  21   2     22.95     20.10      3.08 o
   8  21   2     21.42     19.41      3.20 o
   0  22   2     16.49     11.95      5.76 <
   1  22   2     84.71     84.74      1.96 o
   2  22   2      6.07      9.01     10.79 <
   3  22   2     34.70     34.10      2.14 o
   4  22   2    133.53    129.87      2.79 o
   5  22   2     55.52     54.63      1.75 o
   6  22   2     91.17     90.87      2.06 o
   7  22   2     91.06     88.67      2.15 o
   1  23   2     67.82     67.95      1.79 o
   2  23   2     35.07     30.97      2.29 o
   3  23   2     39.85     38.78      2.07 o
   4  23   2      3.30      7.71     21.51 <
   1   0   3    282.41    276.04      5.66 o
   2   0   3     51.19     49.73      1.18 o
   3   0   3    440.05    431.54      8.81 o
   4   0   3    164.49    166.80      3.32 o
   5   0   3    158.12    158.86      3.21 o
   6   0   3     20.52     24.40      2.16 o
   7   0   3    218.68    224.21      4.41 o
   8   0   3    118.09    120.78      2.45 o
   9   0   3     19.56     13.60      2.59 o
  10   0   3     46.51     42.13      1.58 o
  11   0   3    165.62    163.85      3.41 o
  12   0   3     75.19     73.50      1.85 o
  13   0   3    132.61    132.86      2.84 o
  14   0   3      3.99      2.92     58.76 <
  15   0   3     39.66     39.07      2.91 o
  16   0   3      6.50      0.73     13.99 <
  17   0   3    175.21    176.27      3.75 o
   0   1   3    188.44    184.92      3.78 o
   1   1   3    220.42    215.70      4.42 o
   2   1   3    131.04    124.11      2.63 o
   3   1   3     26.23     18.53      1.02 o
   4   1   3     37.35     39.63      1.00 o
   5   1   3     42.12     46.36      1.06 o
   6   1   3     82.54     85.49      1.71 o
   7   1   3     39.71     41.52      1.16 o
   8   1   3     31.46     28.04      1.24 o
   9   1   3     70.41     72.55      1.53 o
  10   1   3     81.78     81.63      1.75 o
  11   1   3     60.12     59.54      1.52 o
  12   1   3     47.04     48.69      1.51 o
  13   1   3     41.22     43.71      1.63 o
  14   1   3     69.42     73.41      1.72 o
  15   1   3     22.42     23.63     37.03 <
  16   1   3     75.17     75.74      1.97 o
  17   1   3     71.24     68.46      2.01 o
   1   2   3    338.65    334.65      6.78 o
   2   2   3    179.85    178.11      3.61 o
   3   2   3    549.60    545.32     11.01 o
   4   2   3     26.06     28.32      0.98 o
   5   2   3    208.19    202.30      4.17 o
   6   2   3     23.43     21.37      1.15 o
   7   2   3     14.02     10.78      1.97 o
   8   2   3     60.86     63.16      1.39 o
   9   2   3      7.31      6.54      5.95 <
  10   2   3     82.36     84.41      1.77 o
  11   2   3    244.10    246.93      4.91 o
  12   2   3    148.20    149.41      3.03 o
  13   2   3     37.84     37.95      1.66 o
  14   2   3     61.89     62.38      1.68 o
  15   2   3    105.35    108.14      2.34 o
  16   2   3     15.90     15.59      4.70 <
  17   2   3    138.64    138.89      2.95 o
   0   3   3    666.21    665.52     13.41 o
   1   3   3    458.30    447.21      9.18 o
   2   3   3    182.42    171.95      3.66 o
   3   3   3    146.96    141.11      2.96 o
   4   3   3     77.79     85.51      1.60 o
   5   3   3      7.03      7.12      4.90 <
   6   3   3    140.91    136.22      2.85 o
   7   3   3    139.96    142.65      2.83 o
   8   3   3    111.33    108.46      2.28 o
   9   3   3    242.85    244.24      4.88 o
  10   3   3    223.20    223.72      4.49 o
  11   3   3     61.91     62.23      1.51 o
  12   3   3    100.20    102.93      2.13 o
  13   3   3      7.73      4.44      5.76 <
  14   3   3     29.14     30.93      2.20 o
  15   3   3     32.70     32.40      2.30 o
  16   3   3     35.04     35.68      2.39 o
  17   3   3     13.12     10.47      6.50 <
   1   4   3    135.32    129.66      2.73 o
   2   4   3    289.96    281.11      5.81 o
   3   4   3    260.70    252.70      5.22 o
   4   4   3    316.19    308.54      6.33 o
   5   4   3    259.36    261.31      5.20 o
   6   4   3    158.65    157.63      3.20 o
   7   4   3      6.22      9.25     29.55 <
   8   4   3    166.79    170.53      3.37 o
   9   4   3    258.91    259.82      5.20 o
  10   4   3      4.31      6.92      9.43 <
  11   4   3     95.68     95.87      2.05 o
  12   4   3     73.71     76.43      1.69 o
  13   4   3    143.13    140.99      2.95 o
  14   4   3     88.19     91.58      1.99 o
  15   4   3     72.73     73.07      1.87 o
  16   4   3      7.83      7.07      8.87 <
  17   4   3    141.21    140.91      3.00 o
   0   5   3     45.21     48.21      1.25 o
   1   5   3     98.22     91.81      2.00 o
   2   5   3     13.11     20.13      1.86 o
   3   5   3     96.03     91.92      1.96 o
   4   5   3    189.18    191.85      3.80 o
   5   5   3    464.45    462.03      9.30 o
   6   5   3     40.29     41.30      1.17 o
   7   5   3     52.12     52.72      1.29 o
   8   5   3    128.70    130.16      2.62 o
   9   5   3    102.32    102.15      2.12 o
  10   5   3     55.58     56.86      1.37 o
  11   5   3     66.88     68.22      1.56 o
  12   5   3     39.52     41.55      1.53 o
  13   5   3     49.72     50.28      1.60 o
  14   5   3    110.40    110.51      2.36 o
  15   5   3     78.22     79.08      1.92 o
  16   5   3     94.09     93.92      2.16 o
  17   5   3     54.48     51.34      2.07 o
   1   6   3    159.79    160.75      3.22 o
   2   6   3     23.24     24.90      1.13 o
   3   6   3    217.91    219.36      4.37 o
   4   6   3     41.70     40.82      1.08 o
   5   6   3     94.06     94.31      1.94 o
   6   6   3     20.67     22.75      1.77 o
   7   6   3    250.02    249.65      5.02 o
   8   6   3     77.80     79.18      1.68 o
   9   6   3    103.82    102.01      2.15 o
  10   6   3     24.56     27.92      1.76 o
  11   6   3     89.19     90.80      1.91 o
  12   6   3     79.11     80.25      1.77 o
  13   6   3     31.80     32.45      1.81 o
  14   6   3     15.32     18.40      4.39 <
  15   6   3     80.82     82.55      1.97 o
  16   6   3     11.94      9.21      5.75 <
  17   6   3     33.84     31.56      2.68 o
   0   7   3    142.99    143.45      2.94 o
   1   7   3      8.55      5.20      4.37 <
   2   7   3    157.50    159.44      3.18 o
   3   7   3      5.34      9.83      4.72 <
   4   7   3      3.35      3.86     11.82 <
   5   7   3    374.64    368.12      7.50 o
   6   7   3     36.53     33.34      1.24 o
   7   7   3     14.74     16.12      3.36 <
   8   7   3     52.61     51.15      1.32 o
   9   7   3    115.78    114.90      2.38 o
  10   7   3     83.03     83.02      1.81 o
  11   7   3    183.63    183.11      3.71 o
  12   7   3      7.28      2.80      7.13 <
  13   7   3     57.33     57.35      1.57 o
  14   7   3     64.53     62.98      1.78 o
  15   7   3    124.36    123.55      2.65 o
  16   7   3     15.41     12.52      4.73 <
   1   8   3    311.60    315.04      6.25 o
   2   8   3    123.88    124.42      2.52 o
   3   8   3     24.34     22.49      1.39 o
   4   8   3    134.39    128.80      2.72 o
   5   8   3    231.32    228.67      4.64 o
   6   8   3      9.16      7.74     19.26 <
   7   8   3    262.79    263.55      5.28 o
   8   8   3      7.49      2.63      6.58 <
   9   8   3    200.77    202.60      4.04 o
  10   8   3     16.88     15.84      2.62 o
  11   8   3     80.08     78.97      1.77 o
  12   8   3    138.36    140.20      2.84 o
  13   8   3    134.62    136.09      2.79 o
  14   8   3     30.26     31.18      2.41 o
  15   8   3    126.92    123.07      2.69 o
  16   8   3     17.30     16.67      5.12 <
   0   9   3     66.28     63.30      1.73 o
   1   9   3     36.98     40.61      1.39 o
   2   9   3     18.23     17.99      2.31 o
   3   9   3     55.87     54.95      1.33 o
   4   9   3    106.28    107.35      2.18 o
   5   9   3    205.37    209.32      4.13 o
   6   9   3     38.36     37.38      1.39 o
   7   9   3     54.96     52.22      1.41 o
   8   9   3    100.67     98.42      2.11 o
   9   9   3     93.81     93.86      1.99 o
  10   9   3     63.52     63.19      1.52 o
  11   9   3     13.63     12.37      3.42 <
  12   9   3     13.44     13.03      3.74 <
  13   9   3     43.30     44.66      1.75 o
  14   9   3     45.61     46.08      1.85 o
  15   9   3     31.66     34.32      2.50 o
  16   9   3     62.03     62.21      2.00 o
   1  10   3    209.86    214.79      4.23 o
   2  10   3    232.04    233.32      4.67 o
   3  10   3     38.12     39.85      1.29 o
   4  10   3    217.37    218.33      4.37 o
   5  10   3     51.27     51.12      1.34 o
   6  10   3    130.64    129.57      2.67 o
   7  10   3    341.70    343.45      6.85 o
   8  10   3    107.25    112.08      2.24 o
   9  10   3     83.73     80.22      1.82 o
  10  10   3     35.46     33.06      1.50 o
  11  10   3     42.71     44.37      1.55 o
  12  10   3     96.49     97.05      2.06 o
  13  10   3     68.37     68.79      1.72 o
  14  10   3    102.69    102.31      2.25 o
  15  10   3     91.31     90.23      2.12 o
  16  10   3     17.59     18.06      5.04 <
   0  11   3    270.50    270.28      5.46 o
   1  11   3    172.75    173.72      3.50 o
   2  11   3    120.98    117.35      2.49 o
   3  11   3    166.02    164.11      3.35 o
   4  11   3     98.94     98.77      2.05 o
   5  11   3    150.63    151.13      3.06 o
   6  11   3     82.20     82.02      1.79 o
   7  11   3     33.55     32.97      1.59 o
   8  11   3     30.21     30.71      1.67 o
   9  11   3     74.15     77.19      1.67 o
  10  11   3    118.59    119.42      2.45 o
  11  11   3     57.57     59.24      1.54 o
  12  11   3     57.08     60.63      1.52 o
  13  11   3     78.98     78.98      1.86 o
  14  11   3      6.66      0.51     47.47 <
  15  11   3     10.72      3.29      6.34 <
   1  12   3    115.09    115.87      2.39 o
   2  12   3    103.86    108.32      2.19 o
   3  12   3     64.59     66.47      1.50 o
   4  12   3      6.69      0.96      7.88 <
   5  12   3    145.02    145.97      2.94 o
   6  12   3      5.74      0.82      7.20 <
   7  12   3    258.80    256.26      5.20 o
   8  12   3     57.93     58.47      1.49 o
   9  12   3    249.05    248.50      5.01 o
  10  12   3    102.91    104.25      2.17 o
  11  12   3      8.12      6.61      6.63 <
  12  12   3    133.51    132.13      2.75 o
  13  12   3    151.22    149.29      3.11 o
  14  12   3     22.73     22.04      3.31 o
  15  12   3     65.00     64.20      1.91 o
   0  13   3    100.80    100.67      2.26 o
   1  13   3     89.95     89.26      1.96 o
   2  13   3     20.00     17.35      2.75 o
   3  13   3     25.12     23.56      2.04 o
   4  13   3     33.49     33.85      1.40 o
   5  13   3     50.69     50.41      1.39 o
   6  13   3     30.43     30.63      1.66 o
   7  13   3     47.03     47.99      1.44 o
   8  13   3      9.80      9.46      8.78 <
   9  13   3    104.84    104.11      2.20 o
  10  13   3     42.96     43.50      1.52 o
  11  13   3     29.93     27.98      1.97 o
  12  13   3     82.90     81.84      1.87 o
  13  13   3     43.49     40.72      1.81 o
  14  13   3     31.39     32.08      2.70 o
   1  14   3    103.83    105.34      2.21 o
   2  14   3     69.82     70.96      1.69 o
   3  14   3     58.99     60.57      1.59 o
   4  14   3    110.36    110.94      2.30 o
   5  14   3    151.04    153.24      3.07 o
   6  14   3     48.00     47.00      1.47 o
   7  14   3    304.92    303.90      6.12 o
   8  14   3    100.53     99.26      2.13 o
   9  14   3    145.11    143.03      2.97 o
  10  14   3     21.12     21.29      2.56 o
  11  14   3     98.45     97.15      2.14 o
  12  14   3     37.36     36.57      1.94 o
  13  14   3     46.03     46.56      1.90 o
  14  14   3      5.39      1.59     17.86 <
   0  15   3    103.33    104.93      2.33 o
   1  15   3    114.17    116.76      2.40 o
   2  15   3     88.78     90.82      1.96 o
   3  15   3     32.51     34.85      1.87 o
   4  15   3     34.11     36.20      1.61 o
   5  15   3    122.01    124.29      2.52 o
   6  15   3     47.16     44.62      1.49 o
   7  15   3     51.77     54.83      1.51 o
   8  15   3     11.29     10.04      5.93 <
   9  15   3    110.01    107.28      2.32 o
  10  15   3     86.54     86.16      1.93 o
  11  15   3     25.41     27.83      2.65 o
  12  15   3      9.47      2.85      6.84 <
  13  15   3     31.04     26.10      2.82 o
   1  16   3     15.63     13.80      5.36 <
   2  16   3     57.74     57.89      1.61 o
   3  16   3     44.06     44.53      1.65 o
   4  16   3     13.65     15.54      4.22 <
   5  16   3    133.01    131.71      2.73 o
   6  16   3     27.44     28.78      2.02 o
   7  16   3    125.86    128.30      2.60 o
   8  16   3     27.59     26.45      2.12 o
   9  16   3    106.95    104.22      2.27 o
  10  16   3     26.54     20.98      2.43 o
  11  16   3     68.68     70.68      1.77 o
  12  16   3     57.45     56.67      1.81 o
   0  17   3    232.20    233.63      4.74 o
   1  17   3     93.14     92.63      2.07 o
   2  17   3     56.71     53.23      1.64 o
   3  17   3     29.86     29.11      2.14 o
   4  17   3     11.17      7.56      5.10 <
   5  17   3     83.77     81.90      1.93 o
   6  17   3     70.07     72.24      1.67 o
   7  17   3     57.05     54.51      1.60 o
   8  17   3    101.00     99.11      2.17 o
   9  17   3    106.20    106.37      2.28 o
  10  17   3    106.07    105.86      2.30 o
  11  17   3      9.65      5.36     10.39 <
  12  17   3     44.92     44.25      2.20 o
   1  18   3     93.65     95.63      2.07 o
   2  18   3     30.16     28.76      2.19 o
   3  18   3    161.09    161.43      3.30 o
   4  18   3     97.09     95.35      2.13 o
   5  18   3    127.99    127.37      2.68 o
   6  18   3     42.74     42.11      1.64 o
   7  18   3     82.63     83.43      1.86 o
   8  18   3     57.52     55.99      1.69 o
   9  18   3     22.28     20.68      3.04 o
  10  18   3     17.55     14.27      4.26 <
  11  18   3    142.85    139.86      3.01 o
   0  19   3     15.77     22.66      5.70 <
   1  19   3     64.66     65.81      1.74 o
   2  19   3     28.69     29.67      2.38 o
   3  19   3     26.32     26.19      2.57 o
   4  19   3     62.98     63.15      1.70 o
   5  19   3    177.31    174.30      3.62 o
   6  19   3     27.95     30.33      2.59 o
   7  19   3      0.00      2.89     53.83 <
   8  19   3     65.31     64.91      1.71 o
   9  19   3      9.33      5.98      9.37 <
  10  19   3     25.87     23.04      2.97 o
   1  20   3     71.53     72.28      1.81 o
   2  20   3     51.19     53.32      1.78 o
   3  20   3    131.84    130.81      2.76 o
   4  20   3     53.69     54.04      1.80 o
   5  20   3    113.55    113.76      2.45 o
   6  20   3     33.11     33.02      2.36 o
   7  20   3     44.36     45.49      1.97 o
   8  20   3     76.02     77.32      1.86 o
   9  20   3     80.28     80.07      2.52 o
   0  21   3     96.27     95.92      2.38 o
   1  21   3     10.21      8.18      7.14 <
   2  21   3     73.61     75.65      1.89 o
   3  21   3     64.40     64.60      1.83 o
   4  21   3     30.57     30.23      2.63 o
   5  21   3     49.44     48.17      1.89 o
   6  21   3      1.26      2.61     59.85 <
   7  21   3      3.49      9.96     26.45 <
   1  22   3     60.22     61.02      1.89 o
   2  22   3     55.41     56.97      1.89 o
   3  22   3    163.23    163.18      3.39 o
   4  22   3     46.44     45.29      2.16 o
   5  22   3     31.04     33.48      2.81 o
   0  23   3      8.73      1.85     11.81 <
   1  23   3     32.67     31.67      2.71 o
   2  23   3     15.56     14.89      5.23 <
   0   0   4     32.56     30.35      1.53 o
   1   0   4     27.32     21.65      1.37 o
   2   0   4    272.88    275.06      5.47 o
   3   0   4    325.78    325.40      6.53 o
   4   0   4    368.22    370.91      7.38 o
   5   0   4     26.25     26.83      1.71 o
   6   0   4    139.96    136.72      2.88 o
   7   0   4     49.40     47.56      1.58 o
   8   0   4     59.47     58.08      1.59 o
   9   0   4    117.51    116.89      2.46 o
  10   0   4    204.14    204.27      4.13 o
  11   0   4    122.85    122.73      2.56 o
  12   0   4    216.94    216.48      4.40 o
  13   0   4    131.05    131.88      2.82 o
  14   0   4    138.06    135.65      2.96 o
  15   0   4     27.65     21.09      3.88 o
  16   0   4    194.45    193.39      4.08 o
  17   0   4    108.43    106.85      2.71 o
   1   1   4    189.67    189.85      3.81 o
   2   1   4     38.60     37.14      0.97 o
   3   1   4     81.38     77.60      1.67 o
   4   1   4    154.71    153.53      3.12 o
   5   1   4     20.09     19.04      1.61 o
   6   1   4    150.34    149.46      3.03 o
   7   1   4    175.23    169.26      3.53 o
   8   1   4    120.12    116.37      2.45 o
   9   1   4    102.94    104.47      2.12 o
  10   1   4     43.70     43.54      1.27 o
  11   1   4      9.78      7.36      4.01 <
  12   1   4     11.48      9.52      4.13 <
  13   1   4     78.75     78.38      1.79 o
  14   1   4     34.07     34.15      1.96 o
  15   1   4     65.00     63.42      1.87 o
  16   1   4     63.32     61.40      1.96 o
  17   1   4     50.62     48.98      2.16 o
   0   2   4    329.31    321.89      6.60 o
   1   2   4    310.59    309.76      6.22 o
   2   2   4    418.64    414.48      8.38 o
   3   2   4    116.59    118.95      2.36 o
   4   2   4    382.77    373.80      7.66 o
   5   2   4    210.93    207.09      4.23 o
   6   2   4     32.72     29.84      1.17 o
   7   2   4      4.15      5.15      7.10 <
   8   2   4     78.14     77.88      1.67 o
   9   2   4     87.09     87.20      1.85 o
  10   2   4    100.44    100.11      2.10 o
  11   2   4     99.40     99.95      2.10 o
  12   2   4     56.71     55.45      1.52 o
  13   2   4    133.97    133.79      2.77 o
  14   2   4     11.13     12.54      4.80 <
  15   2   4     19.15     18.51      3.73 <
  16   2   4    104.67    105.62      2.36 o
  17   2   4      2.45      6.29     37.52 <
   1   3   4    128.99    129.42      2.60 o
   2   3   4     87.51     90.57      1.80 o
   3   3   4    182.70    176.90      3.67 o
   4   3   4     14.13     17.27      1.88 o
   5   3   4     10.91      7.24      2.84 <
   6   3   4     51.66     49.57      1.24 o
   7   3   4     11.21     17.06      3.05 <
   8   3   4     71.01     69.74      1.56 o
   9   3   4      7.91     10.16      9.73 <
  10   3   4    170.19    169.99      3.45 o
  11   3   4    161.38    160.86      3.28 o
  12   3   4     12.61      9.07      4.05 <
  13   3   4     63.67     63.31      1.62 o
  14   3   4     27.72     27.67      2.23 o
  15   3   4     47.35     47.59      1.79 o
  16   3   4     47.29     46.33      2.08 o
   0   4   4    130.91    127.42      2.69 o
   1   4   4     33.51     36.13      1.08 o
   2   4   4    149.37    148.15      3.01 o
   3   4   4    181.32    180.21      3.64 o
   4   4   4    152.64    151.80      3.07 o
   5   4   4    163.20    163.18      3.29 o
   6   4   4    140.39    139.77      2.84 o
   7   4   4     64.85     69.51      1.44 o
   8   4   4     45.93     47.14      1.27 o
   9   4   4     37.36     38.50      1.42 o
  10   4   4    152.93    152.19      3.11 o
  11   4   4     41.22     42.98      1.49 o
  12   4   4    140.73    142.36      2.89 o
  13   4   4     60.82     61.71      1.61 o
  14   4   4    113.53    112.03      2.42 o
  15   4   4      7.22      7.23     18.16 <
  16   4   4     89.18     91.22      2.11 o
   1   5   4    204.87    207.22      4.11 o
   2   5   4     33.28     32.29      1.13 o
   3   5   4     40.60     39.65      1.10 o
   4   5   4    240.47    240.51      4.82 o
   5   5   4    142.00    141.78      2.87 o
   6   5   4    306.40    306.18      6.14 o
   7   5   4      3.42      3.21     10.00 <
   8   5   4     57.71     58.74      1.39 o
   9   5   4    172.79    169.35      3.49 o
  10   5   4     44.69     46.28      1.49 o
  11   5   4     69.69     68.66      1.64 o
  12   5   4     31.39     32.31      1.81 o
  13   5   4     28.03     29.20      2.19 o
  14   5   4     47.19     48.99      1.81 o
  15   5   4    104.23    102.95      2.28 o
  16   5   4     78.26     79.22      2.00 o
   0   6   4    255.13    256.79      5.13 o
   1   6   4     93.98     96.15      1.94 o
   2   6   4    349.30    346.60      6.99 o
   3   6   4    104.28    105.02      2.12 o
   4   6   4    183.63    183.94      3.69 o
   5   6   4     95.54     96.92      1.97 o
   6   6   4    227.84    226.99      4.58 o
   7   6   4     14.14     16.40      2.85 <
   8   6   4    154.94    153.60      3.14 o
   9   6   4     67.44     66.46      1.52 o
  10   6   4     62.72     64.71      1.52 o
  11   6   4     34.17     33.39      1.65 o
  12   6   4     41.68     42.55      1.57 o
  13   6   4     22.94     25.58      2.68 o
  14   6   4     49.63     49.49      1.76 o
  15   6   4     25.66     25.78      2.87 o
  16   6   4     25.72     23.34      3.26 o
   1   7   4    216.07    216.48      4.34 o
   2   7   4    161.94    162.92      3.26 o
   3   7   4     20.85     21.56      1.49 o
   4   7   4    165.74    165.51      3.34 o
   5   7   4     14.42     20.43      2.14 o
   6   7   4     43.65     48.57      1.31 o
   7   7   4    175.19    176.09      3.54 o
   8   7   4    183.13    180.76      3.70 o
   9   7   4      6.60      4.72      8.32 <
  10   7   4    141.06    140.63      2.88 o
  11   7   4     86.15     84.51      1.90 o
  12   7   4     36.20     34.23      1.67 o
  13   7   4    156.42    155.98      3.21 o
  14   7   4     34.83     34.20      2.09 o
  15   7   4    102.19    101.27      2.27 o
  16   7   4     30.06     28.76      3.00 o
   0   8   4    102.67    106.57      2.17 o
   1   8   4    264.25    266.37      5.30 o
   2   8   4     81.18     81.12      1.73 o
   3   8   4     36.78     37.72      1.35 o
   4   8   4     17.90     20.91      1.94 o
   5   8   4    110.69    109.63      2.27 o
   6   8   4    140.65    141.08      2.85 o
   7   8   4     15.39     17.67      2.67 <
   8   8   4    230.55    226.35      4.64 o
   9   8   4    167.22    164.98      3.39 o
  10   8   4    173.58    172.78      3.53 o
  11   8   4     16.57     17.95      3.27 <
  12   8   4     96.24     93.60      2.08 o
  13   8   4     74.38     73.67      1.78 o
  14   8   4    151.86    150.31      3.14 o
  15   8   4      9.44      3.23      8.65 <
   1   9   4    183.92    186.63      3.72 o
   2   9   4     89.77     91.45      1.92 o
   3   9   4     63.35     62.40      1.45 o
   4   9   4    158.34    159.92      3.20 o
   5   9   4    134.34    133.57      2.74 o
   6   9   4    233.99    232.23      4.70 o
   7   9   4     15.03     12.69      2.80 <
   8   9   4     20.22     17.81      2.37 o
   9   9   4    216.27    216.82      4.36 o
  10   9   4     16.12     15.02      3.27 <
  11   9   4     55.82     57.96      1.53 o
  12   9   4     18.01     17.15      3.04 <
  13   9   4     53.89     52.32      1.60 o
  14   9   4     64.69     64.30      1.79 o
  15   9   4     72.75     70.52      1.90 o
   0  10   4    283.89    290.21      5.72 o
   1  10   4     31.25     33.62      1.71 o
   2  10   4    170.13    167.99      3.45 o
   3  10   4    179.31    177.95      3.62 o
   4  10   4    105.58    107.05      2.19 o
   5  10   4    155.38    156.19      3.15 o
   6  10   4    216.84    214.75      4.36 o
   7  10   4     37.37     38.04      1.49 o
   8  10   4    284.88    282.24      5.72 o
   9  10   4     16.17     16.08      3.11 <
  10  10   4     25.97     25.79      2.18 o
  11  10   4     48.77     48.37      1.55 o
  12  10   4     45.36     46.16      1.61 o
  13  10   4    108.26    104.92      2.32 o
  14  10   4     66.50     67.20      1.81 o
  15  10   4     12.55     14.36      6.04 <
   1  11   4     22.40     22.59      2.25 o
   2  11   4      6.39      1.68      6.91 <
   3  11   4     43.82     43.67      1.50 o
   4  11   4     18.04     19.99      2.70 o
   5  11   4     46.33     46.58      1.32 o
   6  11   4     71.93     71.54      1.62 o
   7  11   4     25.13     25.91      1.92 o
   8  11   4     20.13     15.96      2.65 o
   9  11   4     23.68     18.68      2.31 o
  10  11   4     55.79     57.63      1.53 o
  11  11   4     43.99     45.38      1.59 o
  12  11   4     28.85     30.03      2.21 o
  13  11   4     58.02     60.88      1.68 o
  14  11   4     17.30     17.08      4.12 <
   0  12   4    123.56    123.48      2.65 o
   1  12   4    134.01    136.95      2.76 o
   2  12   4     20.42     21.57      2.54 o
   3  12   4     73.13     72.76      1.75 o
   4  12   4      7.22     11.40      6.22 <
   5  12   4    110.01    110.91      2.29 o
   6  12   4    231.57    230.96      4.66 o
   7  12   4     14.57     13.57      3.29 <
   8  12   4    247.09    248.04      4.97 o
   9  12   4     23.28     19.12      2.31 o
  10  12   4     81.07     79.40      1.87 o
  11  12   4     55.99     56.27      1.62 o
  12  12   4    111.47    111.93      2.39 o
  13  12   4     98.66     96.03      2.19 o
  14  12   4    127.15    125.98      2.72 o
   1  13   4     61.90     62.44      1.59 o
   2  13   4     48.14     50.14      1.55 o
   3  13   4     85.13     85.78      1.89 o
   4  13   4     12.37     10.43      3.88 <
   5  13   4     31.51     34.08      1.91 o
   6  13   4     13.42     11.81      3.65 <
   7  13   4     52.53     52.10      1.52 o
   8  13   4     61.17     62.88      1.59 o
   9  13   4     13.47     12.14      4.02 <
  10  13   4    106.98    105.69      2.28 o
  11  13   4     92.20     91.55      2.04 o
  12  13   4      8.57      6.23      6.91 <
  13  13   4     49.27     45.72      1.88 o
   0  14   4    166.94    168.42      3.46 o
   1  14   4      1.79      9.31     27.62 <
   2  14   4    111.16    112.49      2.34 o
   3  14   4    165.62    166.01      3.38 o
   4  14   4     55.63     55.85      1.60 o
   5  14   4     26.74     27.17      2.12 o
   6  14   4    258.68    257.59      5.21 o
   7  14   4     50.56     48.91      1.52 o
   8  14   4    120.35    122.41      2.52 o
   9  14   4     69.97     69.72      1.74 o
  10  14   4     55.24     54.95      1.68 o
  11  14   4     91.75     92.58      2.08 o
  12  14   4     20.28     18.56      3.51 <
  13  14   4     64.07     64.20      1.90 o
   1  15   4    180.16    181.53      3.66 o
   2  15   4     11.77      4.49      4.53 <
   3  15   4     30.42     34.76      2.04 o
   4  15   4    157.47    157.84      3.23 o
   5  15   4     50.84     51.16      1.67 o
   6  15   4    172.51    171.50      3.52 o
   7  15   4     99.26     98.57      2.16 o
   8  15   4     57.07     56.99      1.73 o
   9  15   4    108.47    110.15      2.33 o
  10  15   4     14.26     12.24      4.22 <
  11  15   4     48.01     48.55      1.95 o
  12  15   4      8.25      8.46     10.40 <
   0  16   4     55.35     58.46      2.05 o
   1  16   4    152.07    153.89      3.12 o
   2  16   4     19.49     20.58      3.17 o
   3  16   4     25.69     26.01      2.60 o
   4  16   4     65.29     64.67      1.77 o
   5  16   4    166.83    166.54      3.43 o
   6  16   4    119.85    120.63      2.54 o
   7  16   4     15.89     17.82      3.99 <
   8  16   4    174.04    170.08      3.56 o
   9  16   4     49.66     52.58      1.75 o
  10  16   4    138.48    136.28      2.90 o
  11  16   4     87.94     87.54      2.07 o
   1  17   4     29.65     27.31      2.41 o
   2  17   4     54.27     56.09      1.78 o
   3  17   4     87.61     89.86      2.03 o
   4  17   4     17.98     16.08      3.97 <
   5  17   4     25.38     26.60      2.80 o
   6  17   4     45.92     49.89      1.78 o
   7  17   4     48.87     49.71      1.75 o
   8  17   4     92.37     94.86      2.07 o
   9  17   4     12.75      2.07      5.10 <
  10  17   4    107.82    102.92      2.37 o
  11  17   4     96.55     93.45      2.20 o
   0  18   4    107.75    109.50      2.59 o
   1  18   4     70.08     72.21      1.92 o
   2  18   4    120.35    120.65      2.60 o
   3  18   4     34.39     33.50      2.42 o
   4  18   4    158.87    161.32      3.29 o
   5  18   4     52.55     54.99      1.86 o
   6  18   4     65.18     62.48      1.83 o
   7  18   4     35.56     33.56      1.98 o
   8  18   4     35.80     36.73      2.07 o
   9  18   4     38.79     39.18      2.03 o
  10  18   4     62.71     61.89      1.85 o
   1  19   4     64.70     64.00      1.95 o
   2  19   4      7.78      9.93     18.78 <
   3  19   4     52.17     52.90      2.00 o
   4  19   4    120.92    120.18      2.63 o
   5  19   4     35.32     35.13      2.46 o
   6  19   4    113.57    113.78      2.51 o
   7  19   4     26.36     25.54      3.17 o
   8  19   4     28.72     28.23      2.76 o
   0  20   4     66.65     66.26      2.49 o
   1  20   4     32.79     34.26      2.68 o
   2  20   4     47.15     47.71      2.12 o
   3  20   4     95.27     92.64      2.24 o
   4  20   4    111.24    110.91      2.48 o
   5  20   4     26.54     24.87      3.44 o
   6  20   4     16.73     13.24      5.27 <
   7  20   4     14.27      9.09      6.32 <
   1  21   4     64.70     63.56      2.01 o
   2  21   4     15.87     13.47      5.36 <
   3  21   4     14.55     11.76      8.03 <
   4  21   4     49.67     49.92      2.17 o
   5  21   4      9.99      7.47     47.83 <
   0  22   4    114.61    114.54      2.82 o
   1  22   4    118.34    115.47      2.62 o
   2  22   4    186.79    184.87      3.86 o
   1   0   5      8.70     10.57      4.46 <
   2   0   5    385.29    383.89      7.72 o
   3   0   5    100.95     99.59      2.09 o
   4   0   5     87.57     85.46      1.88 o
   5   0   5    111.68    105.76      2.34 o
   6   0   5     92.94     92.41      2.04 o
   7   0   5    316.14    316.17      6.36 o
   8   0   5    168.71    168.33      3.44 o
   9   0   5    178.97    175.84      3.63 o
  10   0   5     11.24     14.09      4.30 <
  11   0   5    166.38    168.92      3.40 o
  12   0   5    229.10    229.51      4.64 o
  13   0   5     63.38     61.75      1.98 o
  14   0   5     60.21     58.42      2.06 o
  15   0   5     19.39     14.48      5.88 <
  16   0   5     67.54     64.58      2.44 o
   0   1   5    200.82    202.69      4.05 o
   1   1   5    145.29    145.26      2.93 o
   2   1   5     12.32     12.00     13.59 <
   3   1   5     54.94     54.73      1.24 o
   4   1   5     99.67     95.97      2.05 o
   5   1   5     40.45     39.30      1.20 o
   6   1   5      5.63      3.18      6.37 <
   7   1   5     11.27     10.33      3.14 <
   8   1   5     15.84     18.90      2.59 o
   9   1   5     38.79     39.94      1.32 o
  10   1   5     13.14     12.60      4.81 <
  11   1   5     49.95     51.17      1.39 o
  12   1   5     59.02     57.05      1.54 o
  13   1   5     45.00     45.65      1.57 o
  14   1   5     20.25     15.11      3.87 <
  15   1   5     14.10      3.99      5.78 <
  16   1   5     24.62     27.48      3.83 o
   1   2   5    115.91    117.27      2.36 o
   2   2   5    243.31    243.32      4.88 o
   3   2   5    121.05    121.38      2.45 o
   4   2   5     24.41     27.00      1.25 o
   5   2   5    291.40    295.50      5.84 o
   6   2   5     52.24     55.77      1.27 o
   7   2   5    189.50    189.64      3.81 o
   8   2   5    102.14    103.15      2.12 o
   9   2   5    263.23    263.63      5.29 o
  10   2   5      5.20      6.80     25.82 <
  11   2   5     84.53     84.48      1.84 o
  12   2   5    105.47    106.12      2.24 o
  13   2   5     31.16     31.86      1.95 o
  14   2   5     52.40     54.32      1.60 o
  15   2   5     24.48     23.84      2.93 o
  16   2   5     76.16     75.69      2.02 o
   0   3   5     39.84     35.48      1.58 o
   1   3   5     51.43     49.13      1.28 o
   2   3   5     93.76     93.72      1.95 o
   3   3   5    232.94    231.54      4.67 o
   4   3   5    143.46    142.86      2.90 o
   5   3   5    145.92    145.86      2.95 o
   6   3   5    118.36    116.88      2.42 o
   7   3   5    162.98    165.61      3.29 o
   8   3   5      9.16      3.10      4.07 <
   9   3   5     58.22     58.55      1.44 o
  10   3   5     19.25     20.15      2.35 o
  11   3   5     79.29     81.61      1.78 o
  12   3   5     82.05     80.65      1.86 o
  13   3   5     35.61     35.99      1.81 o
  14   3   5     64.70     66.25      1.70 o
  15   3   5     45.01     45.07      1.83 o
   1   4   5     84.18     83.87      1.77 o
   2   4   5     24.99     23.25      1.64 o
   3   4   5    103.66    105.22      2.13 o
   4   4   5     27.37     26.52      1.39 o
   5   4   5     86.94     83.73      1.82 o
   6   4   5      6.60      9.88     10.52 <
   7   4   5    239.29    237.36      4.80 o
   8   4   5     30.51     30.81      1.46 o
   9   4   5    202.11    202.34      4.07 o
  10   4   5     48.12     46.95      1.44 o
  11   4   5    241.11    241.01      4.86 o
  12   4   5     23.26     19.80      2.52 o
  13   4   5     66.98     69.35      1.69 o
  14   4   5      9.60      2.39      7.17 <
  15   4   5    112.55    109.95      2.43 o
   0   5   5    402.30    397.24      8.07 o
   1   5   5     86.47     87.13      1.83 o
   2   5   5     27.18     29.86      1.56 o
   3   5   5     19.91     20.46      1.88 o
   4   5   5    106.46    111.90      2.18 o
   5   5   5    105.43    107.83      2.16 o
   6   5   5     28.36     30.76      1.41 o
   7   5   5     57.46     58.76      1.37 o
   8   5   5     83.70     83.22      1.79 o
   9   5   5     78.51     80.50      1.72 o
  10   5   5    167.12    169.26      3.40 o
  11   5   5    134.01    135.22      2.76 o
  12   5   5     21.03     18.34      2.57 o
  13   5   5     96.14     95.99      2.10 o
  14   5   5    112.75    107.96      2.40 o
  15   5   5     10.82      4.37      8.10 <
   1   6   5    196.62    194.17      3.96 o
   2   6   5    121.64    123.05      2.48 o
   3   6   5    199.84    196.82      4.02 o
   4   6   5     18.55     23.32      6.49 <
   5   6   5    191.75    194.00      3.86 o
   6   6   5     19.20     21.54      1.86 o
   7   6   5     86.36     86.57      1.83 o
   8   6   5     17.80     20.13      2.57 o
   9   6   5    142.83    142.81      2.91 o
  10   6   5     16.42     16.73      3.05 <
  11   6   5     18.14     17.22      3.14 <
  12   6   5     34.18     32.98      1.81 o
  13   6   5     77.52     78.15      1.84 o
  14   6   5     19.58     18.92      3.61 <
  15   6   5      8.88      3.79      8.11 <
   0   7   5    390.84    392.66      7.84 o
   1   7   5     11.85     13.28     10.23 <
   2   7   5     18.08     19.66      1.96 o
   3   7   5    196.30    192.87      3.95 o
   4   7   5    140.49    136.46      2.84 o
   5   7   5    103.10    101.08      2.13 o
   6   7   5     60.27     58.18      1.43 o
   7   7   5    139.28    140.82      2.84 o
   8   7   5     23.94     25.44      2.02 o
   9   7   5     52.26     52.47      1.45 o
  10   7   5    269.85    267.44      5.42 o
  11   7   5     43.76     41.36      1.62 o
  12   7   5     10.49     10.61      6.88 <
  13   7   5     57.77     56.27      1.66 o
  14   7   5     78.08     79.97      1.91 o
  15   7   5     41.87     41.84      2.15 o
   1   8   5    211.90    213.98      4.26 o
   2   8   5     15.77     13.80      2.40 o
   3   8   5    133.49    134.52      2.71 o
   4   8   5     17.90     17.73      2.33 o
   5   8   5    100.26     98.64      2.08 o
   6   8   5     79.28     79.09      1.73 o
   7   8   5    101.74    105.22      2.13 o
   8   8   5      4.09      9.14      9.31 <
   9   8   5     11.22      4.97      4.16 <
  10   8   5     35.29     34.60      1.74 o
  11   8   5    114.97    113.23      2.42 o
  12   8   5     59.74     57.94      1.60 o
  13   8   5     80.74     79.74      1.89 o
  14   8   5     39.81     40.29      2.03 o
   0   9   5    169.52    174.78      3.54 o
   1   9   5     70.28     71.74      1.75 o
   2   9   5     58.92     60.70      1.39 o
   3   9   5     63.40     66.82      1.54 o
   4   9   5     22.89     25.68      2.15 o
   5   9   5     74.09     74.39      1.65 o
   6   9   5     25.78     24.33      1.82 o
   7   9   5     11.43     11.30      3.65 <
   8   9   5     23.97     23.66      2.10 o
   9   9   5     26.85     25.60      2.02 o
  10   9   5     20.47     21.82      2.76 o
  11   9   5    101.45     99.26      2.18 o
  12   9   5      9.57      4.61      8.72 <
  13   9   5     88.47     87.38      2.03 o
  14   9   5     85.76     84.66      2.06 o
   1  10   5    314.08    316.79      6.31 o
   2  10   5    116.00    119.48      2.42 o
   3  10   5    194.91    194.84      3.95 o
   4  10   5     36.36     36.04      1.71 o
   5  10   5    127.12    127.67      2.61 o
   6  10   5     49.75     49.89      1.43 o
   7  10   5      8.37      5.18      5.28 <
   8  10   5     50.08     50.09      1.45 o
   9  10   5      0.00      6.12     72.78 <
  10  10   5     70.97     69.06      1.74 o
  11  10   5     35.82     35.31      1.94 o
  12  10   5     64.26     62.33      1.75 o
  13  10   5    102.21    100.65      2.25 o
  14  10   5     38.85     36.64      2.28 o
   0  11   5    181.32    179.17      3.78 o
   1  11   5     40.36     39.41      1.73 o
   2  11   5     66.15     68.68      1.78 o
   3  11   5    140.52    141.60      2.90 o
   4  11   5     17.01     15.83      3.22 <
   5  11   5     61.51     61.93      1.55 o
   6  11   5     28.99     29.96      1.88 o
   7  11   5    113.12    108.47      2.38 o
   8  11   5     68.35     66.86      1.69 o
   9  11   5     56.85     58.24      1.61 o
  10  11   5     70.49     70.26      1.76 o
  11  11   5     21.43     18.44      3.14 o
  12  11   5     22.40     21.73      3.20 o
  13  11   5      6.31     12.12     11.22 <
   1  12   5    131.89    135.47      2.75 o
   2  12   5    193.74    194.26      3.95 o
   3  12   5    133.84    134.50      2.78 o
   4  12   5      0.00      5.48     52.70 <
   5  12   5      7.06      4.74      8.88 <
   6  12   5     77.25     77.71      1.77 o
   7  12   5     38.84     38.67      1.67 o
   8  12   5    128.00    127.44      2.66 o
   9  12   5     14.97     12.63      4.04 <
  10  12   5      8.55      1.03      6.55 <
  11  12   5    123.95    122.01      2.64 o
  12  12   5    107.62    106.59      2.40 o
  13  12   5    110.35    109.12      2.51 o
   0  13   5    130.00    135.29      2.88 o
   1  13   5     57.46     57.99      1.79 o
   2  13   5     48.70     50.73      1.83 o
   3  13   5    113.72    112.84      2.42 o
   4  13   5     58.66     58.23      1.71 o
   5  13   5     30.61     28.89      2.26 o
   6  13   5      3.22      5.96     34.22 <
   7  13   5     91.45     93.31      2.03 o
   8  13   5      6.92      5.75     14.96 <
   9  13   5     32.91     32.76      2.17 o
  10  13   5     37.34     33.22      2.17 o
  11  13   5     12.12     10.80      9.29 <
  12  13   5     30.68     29.96      3.01 o
   1  14   5    255.41    256.29      5.17 o
   2  14   5    150.84    150.47      3.13 o
   3  14   5    147.81    146.87      3.08 o
   4  14   5     39.77     41.61      2.07 o
   5  14   5    130.23    131.79      2.76 o
   6  14   5     12.97      6.42     11.08 <
   7  14   5     22.49     23.24      2.88 o
   8  14   5     63.78     64.43      1.73 o
   9  14   5     29.83     31.24      2.42 o
  10  14   5     21.08     21.31      3.88 <
  11  14   5      8.35      7.45      9.63 <
  12  14   5    133.30    131.24      2.84 o
   0  15   5     13.11     18.25      7.63 <
   1  15   5     99.38    100.35      2.24 o
   2  15   5     28.60     29.85      2.70 o
   3  15   5     10.63      7.68      6.18 <
   4  15   5    109.06    110.48      2.40 o
   5  15   5     51.53     51.42      1.90 o
   6  15   5     13.96     11.33      5.67 <
   7  15   5     23.03     19.54      3.09 o
   8  15   5      9.62     11.73     13.79 <
   9  15   5     30.23     26.51      2.44 o
  10  15   5     33.42     31.53      2.64 o
  11  15   5     58.25     56.54      1.91 o
   1  16   5    133.37    136.09      2.82 o
   2  16   5     10.68     14.43      6.87 <
   3  16   5    101.16    102.30      2.29 o
   4  16   5     35.62     33.43      2.38 o
   5  16   5      7.44      8.55     11.46 <
   6  16   5     53.88     54.08      1.94 o
   7  16   5     74.19     74.09      1.93 o
   8  16   5     16.51     18.96      5.26 <
   9  16   5     11.75      8.93      6.37 <
  10  16   5     43.21     40.92      2.17 o
   0  17   5    108.98    116.14      2.63 o
   1  17   5      6.98     16.79     10.61 <
   2  17   5     20.10     22.98      3.97 <
   3  17   5    118.40    118.21      2.58 o
   4  17   5     58.05     57.30      1.91 o
   5  17   5     93.52     91.19      2.18 o
   6  17   5     66.44     67.76      1.95 o
   7  17   5     52.01     51.55      1.99 o
   8  17   5     27.13     27.38      3.23 o
   9  17   5     21.94     22.42      3.86 <
   1  18   5    169.91    166.41      3.52 o
   2  18   5     88.66     87.25      2.14 o
   3  18   5     78.73     80.07      2.04 o
   4  18   5     11.70      8.59      7.01 <
   5  18   5    122.00    118.41      2.66 o
   6  18   5     37.79     40.59      2.47 o
   7  18   5     45.55     46.63      2.23 o
   8  18   5     50.05     45.62      2.21 o
   0  19   5    152.25    151.35      3.34 o
   1  19   5     48.45     48.42      2.10 o
   2  19   5     38.18     39.51      2.44 o
   3  19   5      0.00     10.49     62.41 <
   4  19   5     39.23     39.89      2.46 o
   5  19   5     51.50     51.77      2.14 o
   6  19   5      9.46      5.57     11.58 <
   1  20   5      3.15      9.51     29.40 <
   2  20   5     76.86     75.72      2.08 o
   3  20   5     38.07     37.51      2.62 o
   4  20   5     24.81     26.14      3.91 o
   0  21   5     50.04     48.17      4.19 o
   0   0   6    215.40    217.71      4.39 o
   1   0   6    100.80    100.39      2.12 o
   2   0   6    131.56    129.03      2.70 o
   3   0   6    106.86    107.59      2.25 o
   4   0   6     83.77     84.09      1.84 o
   5   0   6     44.18     47.16      1.51 o
   6   0   6     98.53     97.91      2.11 o
   7   0   6     85.45     85.42      1.94 o
   8   0   6    321.97    323.84      6.47 o
   9   0   6    194.53    191.43      3.94 o
  10   0   6     59.74     60.09      1.62 o
  11   0   6     60.04     60.56      1.73 o
  12   0   6    154.33    151.08      3.21 o
  13   0   6     68.53     67.99      1.97 o
  14   0   6    113.97    113.41      2.60 o
   1   1   6     76.65     77.40      1.63 o
   2   1   6     93.69     94.50      1.94 o
   3   1   6    111.61    110.20      2.29 o
   4   1   6     29.45     28.55      1.41 o
   5   1   6     35.82     36.00      1.22 o
   6   1   6     62.55     61.63      1.41 o
   7   1   6    110.74    112.33      2.28 o
   8   1   6     42.64     43.52      1.37 o
   9   1   6    127.43    125.42      2.61 o
  10   1   6    102.07    103.13      2.13 o
  11   1   6      7.04      5.82      7.12 <
  12   1   6     48.27     47.57      1.49 o
  13   1   6    126.98    124.79      2.64 o
  14   1   6     13.44     11.80     20.92 <
   0   2   6    222.53    223.23      4.50 o
   1   2   6     50.06     52.47      1.29 o
   2   2   6    194.61    192.48      3.92 o
   3   2   6     76.07     77.07      1.65 o
   4   2   6     45.46     42.49      1.21 o
   5   2   6    296.30    297.29      5.94 o
   6   2   6    222.47    218.76      4.47 o
   7   2   6     69.56     68.75      1.55 o
   8   2   6    167.53    166.52      3.39 o
   9   2   6      0.00      1.06     44.72 <
  10   2   6     52.68     51.49      1.45 o
  11   2   6     30.21     29.84      1.75 o
  12   2   6     21.95     24.58      2.52 o
  13   2   6     33.72     32.30      1.90 o
  14   2   6     74.81     72.32      1.78 o
   1   3   6     32.53     32.06      1.49 o
   2   3   6     71.53     72.25      1.59 o
   3   3   6    105.66    103.93      2.18 o
   4   3   6     44.27     47.97      1.21 o
   5   3   6     25.64     26.44      1.51 o
   6   3   6    131.60    127.18      2.68 o
   7   3   6    262.31    263.07      5.27 o
   8   3   6     39.88     40.45      1.37 o
   9   3   6      7.72      3.50     49.96 <
  10   3   6     31.61     29.35      1.69 o
  11   3   6      0.00      0.62     50.84 <
  12   3   6     35.25     38.77      1.81 o
  13   3   6     65.85     65.83      1.68 o
  14   3   6     29.40     29.90      2.30 o
   0   4   6    151.53    152.61      3.14 o
   1   4   6     79.95     82.87      1.78 o
   2   4   6    129.58    126.62      2.66 o
   3   4   6     76.89     76.64      1.71 o
   4   4   6     48.26     48.54      1.37 o
   5   4   6    131.78    132.53      2.68 o
   6   4   6    161.92    164.10      3.28 o
   7   4   6     33.78     32.99      1.45 o
   8   4   6    119.62    116.48      2.46 o
   9   4   6    130.31    131.94      2.67 o
  10   4   6     97.78     95.56      2.07 o
  11   4   6     76.63     75.98      1.78 o
  12   4   6     38.76     38.83      1.78 o
  13   4   6     29.53     27.86      2.20 o
  14   4   6    129.14    130.07      2.70 o
   1   5   6    157.48    160.12      3.21 o
   2   5   6     99.72    101.14      2.10 o
   3   5   6    213.53    211.16      4.30 o
   4   5   6     60.42     58.09      1.55 o
   5   5   6     42.39     42.84      1.34 o
   6   5   6     62.59     63.17      1.49 o
   7   5   6     94.77     95.34      1.99 o
   8   5   6     54.97     53.17      1.41 o
   9   5   6    160.43    159.42      3.26 o
  10   5   6     95.31     94.84      2.08 o
  11   5   6     12.53      9.52      4.94 <
  12   5   6     29.63     28.96      2.37 o
  13   5   6     42.33     43.09      1.94 o
  14   5   6      5.10      5.88     13.05 <
   0   6   6    111.96    112.29      2.39 o
   1   6   6    136.82    137.85      2.79 o
   2   6   6    255.49    258.82      5.13 o
   3   6   6      7.58     10.27      7.69 <
   4   6   6    115.32    114.45      2.39 o
   5   6   6    158.36    156.47      3.21 o
   6   6   6    154.31    156.33      3.13 o
   7   6   6     15.82     13.06      3.83 <
   8   6   6     27.53     30.95      1.76 o
   9   6   6     28.01     27.63      1.92 o
  10   6   6     82.08     81.70      1.88 o
  11   6   6      7.75      0.82      6.85 <
  12   6   6     38.27     39.75      1.98 o
  13   6   6     26.55     24.87      2.86 o
  14   6   6     44.71     44.22      2.12 o
   1   7   6     10.82     11.18      3.68 <
   2   7   6      3.83      7.24     16.03 <
   3   7   6     76.56     75.85      1.72 o
   4   7   6    116.86    117.05      2.44 o
   5   7   6     10.29      3.17      4.65 <
   6   7   6    197.77    199.15      3.99 o
   7   7   6    181.69    177.74      3.67 o
   8   7   6     18.21     18.30      3.08 <
   9   7   6     42.61     45.19      1.49 o
  10   7   6     21.55     23.95      2.97 o
  11   7   6     18.36     15.26      3.63 <
  12   7   6     11.75      7.30      6.40 <
  13   7   6     36.17     34.05      2.34 o
   0   8   6     70.40     72.18      2.08 o
   1   8   6     88.17     88.19      1.93 o
   2   8   6     29.91     33.70      2.07 o
   3   8   6     24.33     23.26      2.33 o
   4   8   6    245.42    246.11      4.94 o
   5   8   6    291.19    289.20      5.85 o
   6   8   6     13.32     10.68      3.60 <
   7   8   6     41.22     41.01      1.61 o
   8   8   6    100.58     99.46      2.16 o
   9   8   6     35.82     37.21      1.72 o
  10   8   6    120.27    119.54      2.55 o
  11   8   6     10.02      5.27      8.30 <
  12   8   6    193.14    191.11      3.95 o
  13   8   6      9.22     10.05      8.42 <
   1   9   6    113.82    113.30      2.43 o
   2   9   6     70.08     71.75      1.81 o
   3   9   6    220.96    223.16      4.47 o
   4   9   6     14.58     12.77      4.17 <
   5   9   6     32.55     30.67      2.05 o
   6   9   6     36.90     39.15      1.76 o
   7   9   6     39.69     41.01      1.72 o
   8   9   6     40.98     42.16      1.78 o
   9   9   6     87.76     86.29      1.98 o
  10   9   6     89.91     89.08      2.07 o
  11   9   6      8.03      9.08      8.85 <
  12   9   6     29.90     30.49      2.90 o
  13   9   6     53.47     51.94      1.96 o
   0  10   6     52.37     54.99      2.27 o
   1  10   6     87.80     89.58      2.02 o
   2  10   6    183.85    184.84      3.76 o
   3  10   6    107.06    106.45      2.33 o
   4  10   6    208.27    207.93      4.23 o
   5  10   6    155.36    155.69      3.21 o
   6  10   6     58.09     59.35      1.68 o
   7  10   6      4.17      3.08     18.29 <
   8  10   6      6.75      6.74      8.30 <
   9  10   6    125.22    125.03      2.63 o
  10  10   6     92.13     90.75      2.16 o
  11  10   6     95.71     94.92      2.22 o
  12  10   6     94.87     95.05      2.34 o
   1  11   6     14.41     19.55      4.29 <
   2  11   6     10.84     11.62      5.87 <
   3  11   6      6.57      4.60      9.53 <
   4  11   6     12.29      0.69      5.55 <
   5  11   6     24.01     23.20      3.04 o
   6  11   6     18.96     19.20      3.73 <
   7  11   6    157.76    158.37      3.25 o
   8  11   6      7.57      2.04      8.06 <
   9  11   6     34.56     33.47      2.23 o
  10  11   6     24.37     24.31      3.49 o
  11  11   6     15.88     15.07      5.23 <
  12  11   6      7.04     15.57     10.84 <
   0  12   6     43.59     46.45      2.61 o
   1  12   6     81.13     82.02      1.95 o
   2  12   6    132.16    132.84      2.79 o
   3  12   6     92.04     95.05      2.12 o
   4  12   6    139.14    139.53      2.92 o
   5  12   6    196.03    198.75      4.00 o
   6  12   6     42.87     44.30      1.99 o
   7  12   6     79.39     80.58      1.90 o
   8  12   6     12.85     11.20      5.23 <
   9  12   6     19.64     14.90      3.87 <
  10  12   6    112.23    110.15      2.49 o
  11  12   6     48.11     49.44      2.22 o
   1  13   6     60.37     62.39      1.87 o
   2  13   6     25.59     25.30      2.90 o
   3  13   6      3.11      0.24     21.06 <
   4  13   6     41.09     40.94      2.11 o
   5  13   6     36.33     34.09      2.27 o
   6  13   6     93.62     92.23      2.16 o
   7  13   6     34.02     32.20      2.35 o
   8  13   6     16.21     11.35      5.19 <
   9  13   6     63.17     63.80      1.84 o
  10  13   6     18.87     14.92      4.96 <
  11  13   6     16.48     16.15     29.29 <
   0  14   6     87.54     86.34      2.37 o
   1  14   6     46.36     48.68      2.02 o
   2  14   6    220.57    224.30      4.49 o
   3  14   6     81.00     80.68      2.00 o
   4  14   6     89.83     89.11      2.12 o
   5  14   6     34.55     31.11      2.45 o
   6  14   6     91.54     92.12      2.16 o
   7  14   6     41.25     42.53      2.18 o
   8  14   6     15.57     14.13      4.68 <
   9  14   6    111.66    110.18      2.44 o
  10  14   6     78.15     77.22      2.05 o
   1  15   6     41.93     43.66      2.15 o
   2  15   6    100.25    100.12      2.28 o
   3  15   6    132.86    134.06      2.83 o
   4  15   6      6.94      0.60     11.36 <
   5  15   6     16.89     13.95      4.71 <
   6  15   6     12.41      1.01      7.00 <
   7  15   6    132.94    132.02      2.84 o
   8  15   6     52.41     52.91      1.98 o
   9  15   6     98.83     94.75      2.25 o
   0  16   6     88.18     87.60      2.43 o
   1  16   6     23.16     20.63      3.68 o
   2  16   6     13.21     13.53      6.96 <
   3  16   6     26.98     27.85      3.15 o
   4  16   6     95.16     94.79      2.24 o
   5  16   6    167.05    164.72      3.47 o
   6  16   6     13.71     12.10      6.25 <
   7  16   6     11.62     12.12     13.97 <
   8  16   6    118.35    114.98      2.61 o
   1  17   6     49.17     49.21      2.12 o
   2  17   6     24.54     20.15      3.55 o
   3  17   6     72.31     74.49      2.03 o
   4  17   6     55.59     55.37      2.03 o
   5  17   6     19.99     18.90      4.63 <
   6  17   6    100.25    100.06      2.33 o
   7  17   6    133.42    132.58      2.87 o
   0  18   6    116.52    114.03      2.81 o
   1  18   6     28.67     26.37      3.24 o
   2  18   6     77.08     80.19      2.07 o
   3  18   6      8.65     12.61      8.51 <
   4  18   6     55.91     56.76      2.13 o
   5  18   6     12.61      9.55      7.37 <
   1  19   6    111.25    111.03      2.52 o
   2  19   6     17.54     12.31      5.51 <
   1   0   7    362.18    363.79      7.27 o
   2   0   7      4.30      1.50     11.13 <
   3   0   7     54.23     53.03      1.56 o
   4   0   7     74.68     74.28      1.80 o
   5   0   7     70.97     73.25      1.76 o
   6   0   7     10.03      9.45      4.65 <
   7   0   7     80.60     79.98      1.86 o
   8   0   7     47.41     48.27      1.79 o
   9   0   7     26.56     23.25      2.73 o
  10   0   7     39.14     37.79      1.98 o
  11   0   7     86.06     84.82      2.12 o
  12   0   7     22.27     23.31      4.65 <
  13   0   7    107.78    107.38      2.53 o
   0   1   7    177.65    175.90      3.61 o
   1   1   7     96.74     96.84      2.03 o
   2   1   7     11.97     11.42      3.18 <
   3   1   7      8.43     13.44      4.23 <
   4   1   7     59.93     59.48      1.43 o
   5   1   7     19.86     20.10      2.12 o
   6   1   7     19.64     23.33      2.12 o
   7   1   7     19.60     18.75      2.40 o
   8   1   7     11.93     14.93      3.93 <
   9   1   7      0.00      5.14     47.46 <
  10   1   7      4.94      1.67     20.32 <
  11   1   7     31.43     30.98      2.04 o
  12   1   7     11.89     12.05     42.83 <
  13   1   7     27.94     28.97      2.79 o
   1   2   7    288.56    288.23      5.79 o
   2   2   7     11.32     10.84      3.86 <
   3   2   7     96.94     97.52      2.05 o
   4   2   7     61.14     60.82      1.50 o
   5   2   7     13.08     15.49      3.47 <
   6   2   7     27.77     30.32      1.65 o
   7   2   7    116.70    115.34      2.42 o
   8   2   7     73.84     73.11      1.67 o
   9   2   7     32.02     33.92      1.68 o
  10   2   7     26.12     25.84      2.16 o
  11   2   7     24.99     26.30      2.43 o
  12   2   7     18.69     16.82      3.53 <
  13   2   7    100.40     98.51      2.19 o
   0   3   7     25.06     25.30      2.88 o
   1   3   7     83.81     83.16      1.86 o
   2   3   7     17.68     19.73      2.74 o
   3   3   7    145.93    146.18      2.98 o
   4   3   7    118.57    120.43      2.46 o
   5   3   7     20.01     20.82      2.54 o
   6   3   7     13.69     13.38      3.10 <
   7   3   7     28.32     25.74      1.78 o
   8   3   7     11.30     12.99      4.96 <
   9   3   7     15.91     12.32      3.41 <
  10   3   7     20.50     18.52      2.88 o
  11   3   7    113.50    112.55      2.41 o
  12   3   7     32.33     30.41      2.19 o
  13   3   7     89.98     86.30      2.15 o
   1   4   7    195.76    196.00      3.96 o
   2   4   7     33.65     36.78      1.73 o
   3   4   7     60.62     62.83      1.58 o
   4   4   7     70.31     73.20      1.65 o
   5   4   7     80.23     78.09      1.80 o
   6   4   7     41.77     41.06      1.47 o
   7   4   7     49.39     49.96      1.43 o
   8   4   7     79.84     78.66      1.77 o
   9   4   7     19.15     22.11      4.30 <
  10   4   7      7.55      5.04     37.58 <
  11   4   7     49.16     48.11      1.91 o
  12   4   7     86.63     84.80      2.05 o
   0   5   7    107.55    105.02      2.39 o
   1   5   7    156.15    156.91      3.19 o
   2   5   7      7.92     12.72      7.31 <
   3   5   7    176.25    173.08      3.58 o
   4   5   7     38.65     40.76      1.67 o
   5   5   7     43.53     43.62      1.52 o
   6   5   7     35.80     37.61      1.52 o
   7   5   7     36.73     40.43      1.51 o
   8   5   7     22.08     23.14      2.35 o
   9   5   7     81.84     80.33      1.81 o
  10   5   7     54.56     54.76      1.63 o
  11   5   7     83.28     81.84      2.02 o
  12   5   7     66.91     66.82      1.93 o
   1   6   7    129.02    127.68      2.67 o
   2   6   7     32.48     33.44      1.86 o
   3   6   7    138.08    135.94      2.85 o
   4   6   7     56.59     55.11      1.53 o
   5   6   7    110.62    105.08      2.32 o
   6   6   7     46.14     47.48      1.47 o
   7   6   7     81.05     81.17      1.81 o
   8   6   7     58.67     61.05      1.56 o
   9   6   7     44.83     42.01      1.74 o
  10   6   7     19.04     17.58      3.89 <
  11   6   7    118.09    112.44      2.56 o
  12   6   7     37.52     35.62      2.70 o
   0   7   7     67.75     67.49      2.12 o
   1   7   7    106.86    109.06      2.32 o
   2   7   7      7.55     11.22      8.88 <
   3   7   7    177.12    178.77      3.60 o
   4   7   7     25.14     22.00      2.38 o
   5   7   7      6.51      3.53      9.82 <
   6   7   7     53.50     52.39      1.61 o
   7   7   7     53.28     54.63      1.55 o
   8   7   7     19.56     18.52      3.01 o
   9   7   7     54.71     55.73      1.64 o
  10   7   7     67.99     68.49      1.82 o
  11   7   7     70.58     71.84      1.89 o
  12   7   7      0.00      4.37     81.10 <
   1   8   7      0.00      4.55    192.59 <
   2   8   7     81.49     81.98      1.96 o
   3   8   7    139.16    140.21      2.91 o
   4   8   7      0.00      5.01     57.51 <
   5   8   7    123.94    126.96      2.63 o
   6   8   7     11.79      3.86      5.81 <
   7   8   7     54.70     55.98      1.69 o
   8   8   7     63.13     62.10      1.69 o
   9   8   7    148.32    146.79      3.10 o
  10   8   7     17.49     19.23      4.89 <
  11   8   7     81.56     79.17      2.07 o
   0   9   7      0.00      8.42     62.83 <
   1   9   7     89.83     89.00      2.08 o
   2   9   7     13.03     13.59      5.15 <
   3   9   7     64.51     66.56      1.81 o
   4   9   7      8.34      7.52     10.53 <
   5   9   7     42.36     41.74      1.99 o
   6   9   7      9.81      8.46     10.73 <
   7   9   7     12.00     12.69      5.55 <
   8   9   7     14.38     13.03      8.82 <
   9   9   7     29.46     27.77      2.77 o
  10   9   7     34.24     36.12      2.76 o
  11   9   7     88.40     85.15      2.16 o
   1  10   7     53.11     53.57      1.85 o
   2  10   7     47.02     51.62      1.92 o
   3  10   7    148.24    147.62      3.09 o
   4  10   7     25.96     23.08      2.92 o
   5  10   7    152.15    150.70      3.17 o
   6  10   7     45.43     45.26      1.99 o
   7  10   7    107.81    107.61      2.39 o
   8  10   7     44.36     44.83      1.93 o
   9  10   7    154.34    152.56      3.21 o
  10  10   7      5.94      4.64    161.27 <
   0  11   7     46.75     43.27      2.53 o
   1  11   7      8.79      0.35      9.00 <
   2  11   7     23.98     26.50      3.19 o
   3  11   7     30.74     32.35      2.65 o
   4  11   7     60.57     61.63      1.87 o
   5  11   7     10.62      5.24      8.45 <
   6  11   7     13.68     19.43      5.22 <
   7  11   7     29.62     27.35      2.88 o
   8  11   7      7.09      3.96      9.83 <
   9  11   7     51.44     49.30      2.01 o
  10  11   7     18.87     17.91      4.76 <
   1  12   7     90.67     90.03      2.12 o
   2  12   7     13.86     13.86      4.96 <
   3  12   7     82.56     83.71      2.04 o
   4  12   7     83.99     85.43      2.06 o
   5  12   7    150.43    148.39      3.15 o
   6  12   7     20.81     22.91      4.05 <
   7  12   7     76.37     76.15      2.01 o
   8  12   7     66.56     65.06      1.92 o
   9  12   7    171.33    169.43      3.54 o
   0  13   7    103.74    103.34      2.58 o
   1  13   7     17.38     15.68      4.63 <
   2  13   7     11.67     11.27      6.58 <
   3  13   7     31.52     31.30      2.66 o
   4  13   7     96.41     96.58      2.24 o
   5  13   7     49.30     47.58      2.03 o
   6  13   7     28.72     28.41      3.05 o
   7  13   7     20.60     21.25      4.39 <
   8  13   7     18.22     17.69      4.79 <
   1  14   7     34.41     36.18      2.56 o
   2  14   7     27.38     28.42      3.10 o
   3  14   7     99.26     99.78      2.29 o
   4  14   7     54.89     53.37      1.99 o
   5  14   7     90.01     89.51      2.18 o
   6  14   7      2.83      2.99     29.13 <
   7  14   7    102.19    101.35      2.35 o
   0  15   7    132.74    130.75      3.01 o
   1  15   7    105.18    105.42      2.39 o
   2  15   7      0.00      2.41     56.17 <
   3  15   7     56.30     56.18      2.07 o
   4  15   7      7.52     10.70     11.20 <
   5  15   7      0.00      0.39     78.21 <
   6  15   7     42.62     43.13      2.41 o
   1  16   7     47.47     48.97      2.23 o
   2  16   7     25.30     24.81      3.71 o
   3  16   7     55.20     56.58      2.13 o
   4  16   7     10.34      5.69      8.85 <
   0  17   7      6.96      9.73     14.25 <
   1  17   7     54.31     52.77      2.14 o
   2  17   7     12.80      9.25     34.35 <
   0   0   8     61.05     59.45      2.37 o
   1   0   8     36.14     39.33      2.31 o
   2   0   8    105.70    107.55      2.40 o
   3   0   8     97.32     99.03      2.30 o
   4   0   8     29.25     26.82      3.04 o
   5   0   8    317.29    317.49      6.40 o
   6   0   8    210.14    208.49      4.29 o
   7   0   8    100.76     99.70      2.31 o
   8   0   8     40.94     43.85      2.10 o
   9   0   8     21.97     14.74      4.10 <
  10   0   8     74.22     75.21      2.16 o
  11   0   8     93.91     89.86      2.63 o
   1   1   8     55.36     56.07      1.61 o
   2   1   8      3.51      2.55     15.63 <
   3   1   8     17.55     17.65      3.08 <
   4   1   8     15.68     16.08      3.47 <
   5   1   8     18.64     13.43      3.23 <
   6   1   8     65.57     64.98      1.70 o
   7   1   8      4.31      4.33     13.81 <
   8   1   8     12.76      3.79      4.69 <
   9   1   8     25.86     26.99      2.66 o
  10   1   8     55.26     54.87      1.78 o
   0   2   8    114.35    112.91      2.48 o
   1   2   8      0.00      2.74     46.98 <
   2   2   8      7.80     10.23      6.55 <
   3   2   8      4.49      4.94     17.50 <
   4   2   8     96.51     95.91      2.09 o
   5   2   8    142.72    144.12      2.94 o
   6   2   8     82.29     83.13      1.90 o
   7   2   8      7.82      3.72      8.39 <
   8   2   8    164.83    162.40      3.36 o
   9   2   8    119.44    119.38      2.52 o
  10   2   8     57.17     57.18      1.84 o
   1   3   8     25.92     27.91      2.06 o
   2   3   8     64.01     63.29      1.60 o
   3   3   8     93.95     92.38      2.05 o
   4   3   8     15.85     15.12      3.53 <
   5   3   8     28.30     29.96      2.16 o
   6   3   8     37.75     39.89      1.79 o
   7   3   8    135.73    133.00      2.83 o
   8   3   8     17.29     17.90      3.40 <
   9   3   8     36.55     35.74      2.02 o
  10   3   8     80.57     80.82      1.97 o
   0   4   8    119.89    118.84      2.62 o
   1   4   8     85.51     83.85      1.90 o
   2   4   8    184.81    184.91      3.75 o
   3   4   8     97.76     97.88      2.11 o
   4   4   8     50.88     52.34      1.58 o
   5   4   8     27.78     27.53      2.31 o
   6   4   8    122.18    123.06      2.57 o
   7   4   8     76.96     77.69      1.81 o
   8   4   8     79.08     77.41      1.82 o
   9   4   8     54.45     55.66      1.83 o
  10   4   8     38.41     37.58      2.43 o
   1   5   8      8.83      6.13      5.65 <
   2   5   8     20.99     20.84      2.92 o
   3   5   8    101.88    101.50      2.18 o
   4   5   8     42.47     43.37      1.67 o
   5   5   8     34.85     34.91      1.87 o
   6   5   8    102.43    101.84      2.19 o
   7   5   8    153.18    151.99      3.14 o
   8   5   8     34.67     34.52      1.97 o
   9   5   8    106.08    104.55      2.33 o
  10   5   8     43.55     43.80      2.24 o
   0   6   8    130.65    130.61      2.90 o
   1   6   8      2.21      9.44     29.73 <
   2   6   8      0.00      6.81     57.38 <
   3   6   8     22.17     23.31      3.27 o
   4   6   8     96.36     98.10      2.15 o
   5   6   8     70.87     71.75      1.82 o
   6   6   8     27.66     30.41      2.50 o
   7   6   8     41.15     41.11      1.88 o
   8   6   8     74.32     76.03      1.85 o
   9   6   8     17.93     13.64      5.26 <
  10   6   8     72.58     71.42      3.27 o
   1   7   8    156.97    158.18      3.25 o
   2   7   8     36.56     36.11      2.19 o
   3   7   8    176.19    180.76      3.62 o
   4   7   8     92.34     92.71      2.14 o
   5   7   8     25.86     26.03      2.89 o
   6   7   8     34.97     33.42      2.27 o
   7   7   8    162.48    158.06      3.35 o
   8   7   8     20.21     15.05      3.70 <
   9   7   8    102.84     99.62      2.34 o
   0   8   8     23.50     26.62      4.41 <
   1   8   8     81.51     82.11      2.00 o
   2   8   8    200.60    201.00      4.10 o
   3   8   8     10.52      7.63      6.68 <
   4   8   8     79.20     78.26      1.98 o
   5   8   8     12.86      3.61      5.52 <
   6   8   8    122.52    120.30      2.61 o
   7   8   8     11.51      2.47      6.67 <
   8   8   8     41.49     43.03      2.18 o
   9   8   8    114.88    112.66      2.51 o
   1   9   8     15.19     13.77      5.16 <
   2   9   8     35.69     34.89      2.36 o
   3   9   8     15.49     13.40      5.20 <
   4   9   8     24.84     21.56      3.32 o
   5   9   8     59.53     59.84      1.90 o
   6   9   8    111.15    110.02      2.46 o
   7   9   8    102.73    105.98      2.29 o
   8   9   8     33.63     33.31      2.80 o
   0  10   8     64.40     66.47      2.34 o
   1  10   8     67.67     64.92      1.93 o
   2  10   8     18.95     18.02      4.25 <
   3  10   8     73.02     74.84      1.95 o
   4  10   8    118.41    117.73      2.58 o
   5  10   8    117.68    115.14      2.57 o
   6  10   8     22.08     22.06      4.02 <
   7  10   8     94.26     93.24      2.22 o
   1  11   8     49.09     50.72      2.04 o
   2  11   8     42.61     42.80      2.19 o
   3  11   8     10.57     13.39      7.89 <
   4  11   8     10.00      4.90     13.09 <
   5  11   8     12.70     10.59      6.75 <
   6  11   8     41.68     46.20      2.41 o
   7  11   8     17.24     14.79      7.01 <
   0  12   8     64.06     64.44      2.46 o
   1  12   8     23.92     25.66      3.73 o
   2  12   8    158.51    158.74      3.31 o
   3  12   8      0.00      0.99     64.94 <
   4  12   8     80.50     84.66      2.10 o
   5  12   8    156.49    156.82      3.28 o
   6  12   8     56.27     58.36      2.11 o
   1  13   8     15.42     17.25      5.43 <
   2  13   8     17.43     14.92    117.87 <
   3  13   8     48.61     47.82      2.20 o
   4  13   8      0.00      0.96     85.44 <
   0  14   8     87.20     86.80      2.55 o
   1  14   8     23.81     29.05      3.96 o
   2  14   8     59.15     58.53      2.11 o
   1   0   9      4.86      9.95     21.73 <
   2   0   9    100.61    101.65      2.45 o
   3   0   9     76.81     79.11      2.15 o
   4   0   9     19.43     23.40      5.13 <
   5   0   9    161.86    161.33      3.47 o
   6   0   9     60.16     53.73      2.35 o
   7   0   9    153.64    152.23      3.34 o
   0   1   9      9.32      9.83     10.93 <
   1   1   9     23.87     24.76      2.84 o
   2   1   9     48.43     46.80      1.80 o
   3   1   9     28.27     28.07      2.61 o
   4   1   9      5.64      3.64     14.65 <
   5   1   9     20.00     21.77      3.82 <
   6   1   9      0.00      2.05     70.05 <
   7   1   9     12.55     10.32      5.52 <
   1   2   9     72.19     71.05      1.81 o
   2   2   9    104.75    104.30      2.28 o
   3   2   9     46.59     48.87      1.80 o
   4   2   9      0.00      6.00     55.74 <
   5   2   9     80.33     80.85      1.97 o
   6   2   9     16.31     17.18      4.80 <
   7   2   9    109.23    108.95      2.40 o
   0   3   9     93.75     91.58      2.30 o
   1   3   9     71.39     71.75      1.81 o
   2   3   9     63.72     63.84      1.75 o
   3   3   9     13.96     15.93     19.04 <
   4   3   9     13.69     17.68      5.81 <
   5   3   9     11.77     10.64      5.17 <
   6   3   9     55.42     55.20      1.84 o
   7   3   9     44.43     44.68      2.07 o
   1   4   9     73.93     74.65      1.90 o
   2   4   9      0.00      7.39     57.68 <
   3   4   9    110.78    109.12      2.42 o
   4   4   9     22.05     17.61      3.52 o
   5   4   9    115.98    115.93      2.51 o
   6   4   9     47.86     49.45      1.93 o
   7   4   9     48.61     46.97      2.12 o
   0   5   9    108.63    107.32      2.64 o
   1   5   9     55.56     55.50      1.94 o
   2   5   9     58.66     60.79      1.92 o
   3   5   9    136.94    136.03      2.93 o
   4   5   9     88.06     86.41      2.17 o
   5   5   9     64.50     61.80      2.04 o
   6   5   9     47.45     45.20      2.28 o
   1   6   9     82.48     82.64      2.12 o
   2   6   9      0.00      5.55     61.73 <
   3   6   9     49.37     48.67      2.16 o
   4   6   9     16.63     13.97      5.58 <
   5   6   9     66.59     67.66      2.05 o
   6   6   9     42.62     42.20      2.29 o
   0   7   9    126.05    124.86      3.04 o
   1   7   9     19.74     18.28      4.78 <
   2   7   9     14.35     17.20      5.92 <
   3   7   9    115.66    117.66      2.54 o
   4   7   9     52.39     49.43      2.02 o
   5   7   9     42.28     41.36      2.35 o
   1   8   9    131.39    128.87      2.84 o
   2   8   9     30.89     30.67      3.11 o
   3   8   9     65.04     66.09      2.09 o
   4   8   9      0.00      1.67     67.14 <
   0   9   9     21.31     22.17      5.13 <
   1   9   9     64.20     65.80      2.00 o
   2   9   9     23.16     19.79      4.20 <
   3   9   9     72.82     69.44      2.12 o
   1  10   9    123.52    122.86      2.69 o
